# Supplementary material for: A big data approach to improving the vehicle emission inventory in China
Source: Nat Commun. 2020 Jun 3;11:2801. doi: 10.1038/s41467-020-16579-w (PMC7271216; doi:10.1038/s41467-020-16579-w)
Supplement: Supplementary file 2 — Source Data [file 41467_2020_16579_MOESM2_ESM.xlsx]

## Sheet: Sheets descriptions
Type	Sheet names	Descriptions
Statistical data	Statisticial data in Fig. 4	Statistical values (mean and standard deviation) of month, weekday, hourly allocation proxies in Fig. 4.
	Statistical data in Beijing	GDP and freight volumes in 2017 and 2018.
	No. new HDTs in BTH	Number of new HDTs in BTH region during 2013 and 2018.
Underlying data in this study	Test HDTs in Model validation	The basic information of HDTs in test dataset in Model validation section.
	Emission rate	The Opmode emission rates used in TrackATruck approach in this study.
	16 sheets, including Figs 1a-b, 2a, 3a, 4a-f, 5a-d, 6e, and 8	Underlying data in Figs in this study, not include the maps

## Sheet: Statisticial data in Fig. 4
Figs. 4a and b. Month allocation proxy of HDT emissions.
Month	Year and region
	2017		2018
	Beijing	BTH	Beijing	BTH
1	0.051	0.052	0.074	0.072
2	0.049	0.055	0.033	0.038
3	0.086	0.085	0.071	0.074
4	0.093	0.089	0.088	0.084
5	0.086	0.086	0.096	0.094
6	0.095	0.09	0.09	0.087
7	0.096	0.094	0.085	0.086
8	0.102	0.097	0.094	0.09
9	0.105	0.101	0.097	0.097
10	0.075	0.083	0.097	0.099
11	0.088	0.09	0.092	0.092
12	0.076	0.079	0.083	0.086
Figs. 4c and d. Weekday allocation proxy of HDT emissions.
Weekday	Year and region
	2017		2018
	Beijing	BTH	Beijing	BTH
MON	0.139±0.020	0.142±0.009	0.155±0.123	0.156±0.122
TUE	0.145±0.013	0.144±0.009	0.144±0.011	0.143±0.010
WEN	0.149±0.011	0.147±0.012	0.147±0.010	0.147±0.007
THU	0.151±0.015	0.148±0.013	0.149±0.009	0.147±0.007
FRI	0.151±0.019	0.147±0.016	0.150±0.008	0.146±0.007
SAT	0.142±0.019	0.143±0.015	0.142±0.009	0.143±0.008
SUN	0.165±0.175	0.172±0.173	0.130±0.015	0.136±0.012
Figs. 4e and f. Hourly allocation proxy of HDT emissions.
Hour	Year and region
	2017		2018
	Beijing	BTH	Beijing	BTH
0	0.053±0.010	0.039±0.004	0.063±0.012	0.038±0.007
1	0.049±0.010	0.035±0.004	0.059±0.006	0.036±0.004
2	0.046±0.008	0.033±0.004	0.054±0.005	0.034±0.004
3	0.043±0.008	0.033±0.004	0.05±0.005	0.033±0.004
4	0.043±0.007	0.033±0.004	0.048±0.006	0.033±0.004
5	0.042±0.005	0.035±0.005	0.044±0.005	0.035±0.005
6	0.037±0.004	0.036±0.005	0.035±0.004	0.037±0.005
7	0.031±0.003	0.036±0.004	0.028±0.002	0.037±0.004
8	0.031±0.004	0.038±0.003	0.028±0.002	0.038±0.003
9	0.035±0.004	0.042±0.003	0.031±0.002	0.042±0.003
10	0.039±0.004	0.046±0.002	0.035±0.002	0.045±0.003
11	0.042±0.004	0.048±0.003	0.039±0.003	0.047±0.003
12	0.044±0.003	0.048±0.004	0.041±0.003	0.048±0.003
13	0.042±0.004	0.047±0.004	0.038±0.003	0.046±0.003
14	0.041±0.005	0.047±0.005	0.036±0.003	0.046±0.004
15	0.041±0.005	0.047±0.005	0.036±0.003	0.047±0.005
16	0.041±0.005	0.048±0.005	0.036±0.003	0.047±0.004
17	0.041±0.004	0.048±0.004	0.037±0.003	0.047±0.004
18	0.041±0.004	0.047±0.003	0.039±0.003	0.047±0.003
19	0.042±0.003	0.046±0.003	0.041±0.003	0.047±0.003
20	0.042±0.003	0.045±0.002	0.042±0.003	0.045±0.003
21	0.043±0.003	0.044±0.002	0.044±0.003	0.044±0.003
22	0.045±0.003	0.042±0.003	0.047±0.004	0.042±0.003
23	0.045±0.003	0.038±0.003	0.049±0.005	0.037±0.004

## Sheet: Statistical data in Beijing
The GDP and road freight volume in Beijing.
Year	GDP (109 RMB/year)	Road freight volume (Tg/year)
2017	2801.5	193.74
2018	3032	202.78

## Sheet: No. new HDTs in BTH
Number of new HDTs in provinces of BTH during 2013 and 2018.
Province	Year
	2018	2017	2016	2015	2014	2013
Beijing	18.8a	8.6	4.9	5.4	7.8	7.9
Tianjin	9.3	9.4	7.1	7.2	9.7	8.6
Hebei	91.2	89.1	79.7	55.6	67.9	86.4
Note a: the unit is 1,000 #/year.

## Sheet: Test HDTs in Model validation
The basic information of HDTs in test dataset.
No.	Fuel	Model year	Emission standard	Odometer (1,000 km)
1	Diesel	2011	China III	652
2	Diesel	2010	China III	340
3	Diesel	2013	China III	368
4	Diesel	2014	China IV	450
5	Diesel	2015	China V	176

## Sheet: Emission rate
Fuel	Standard	Opmode	Pollutant	Emission_rate(g/sec)
Gasoline	pre-China I	1	CO	0.4683
Gasoline	China I	1	CO	0.288252
Gasoline	China II	1	CO	0.0886928
Gasoline	China III	1	CO	0.0407333
Gasoline	China IV	1	CO	0.0171148
Gasoline	China V	1	CO	0.0171148
Diesel	pre-China I	1	CO	0.0517248
Diesel	China I	1	CO	0.0220211
Diesel	China II	1	CO	0.0117141
Diesel	China III	1	CO	0.0106112
Diesel	China IV	1	CO	0.00836725
Diesel	China V	1	CO	0.00836725
Others	pre-China I	1	CO	0.0711216
Others	China I	1	CO	0.0575819
Others	China II	1	CO	0.0460579
Others	China III	1	CO	0.024189
Others	China IV	1	CO	0.0177614
Others	China V	1	CO	0.0173811
Gasoline	pre-China I	1	HC	0.0393873
Gasoline	China I	1	HC	0.0394456
Gasoline	China II	1	HC	0.0175431
Gasoline	China III	1	HC	0.00790196
Gasoline	China IV	1	HC	0.00323899
Gasoline	China V	1	HC	0.00323899
Diesel	pre-China I	1	HC	0.0238284
Diesel	China I	1	HC	0.0052349
Diesel	China II	1	HC	0.00303473
Diesel	China III	1	HC	0.00148818
Diesel	China IV	1	HC	0.000752846
Diesel	China V	1	HC	0.000752846
Others	pre-China I	1	HC	0.0224103
Others	China I	1	HC	0.0186752
Others	China II	1	HC	0.016691
Others	China III	1	HC	0.0100379
Others	China IV	1	HC	0.00695653
Others	China V	1	HC	0.00695653
Gasoline	pre-China I	1	NOx	0.0372335
Gasoline	China I	1	NOx	0.0191009
Gasoline	China II	1	NOx	0.0186264
Gasoline	China III	1	NOx	0.0109835
Gasoline	China IV	1	NOx	0.00581553
Gasoline	China V	1	NOx	0.00436005
Diesel	pre-China I	1	NOx	0.0886308
Diesel	China I	1	NOx	0.0614831
Diesel	China II	1	NOx	0.0508715
Diesel	China III	1	NOx	0.0508715
Diesel	China IV	1	NOx	0.0356113
Diesel	China V	1	NOx	0.0302703
Others	pre-China I	1	NOx	0.135674
Others	China I	1	NOx	0.107719
Others	China II	1	NOx	0.0837386
Others	China III	1	NOx	0.0597583
Others	China IV	1	NOx	0.0418308
Others	China V	1	NOx	0.0239033
Gasoline	pre-China I	2	CO	0.261522
Gasoline	China I	2	CO	0.160974
Gasoline	China II	2	CO	0.0495305
Gasoline	China III	2	CO	0.0227475
Gasoline	China IV	2	CO	0.00955777
Gasoline	China V	2	CO	0.00955777
Diesel	pre-China I	2	CO	0.0288857
Diesel	China I	2	CO	0.0122977
Diesel	China II	2	CO	0.00654177
Diesel	China III	2	CO	0.00592582
Diesel	China IV	2	CO	0.00467269
Diesel	China V	2	CO	0.00467269
Others	pre-China I	2	CO	0.0397179
Others	China I	2	CO	0.0321566
Others	China II	2	CO	0.025721
Others	China III	2	CO	0.0135083
Others	China IV	2	CO	0.00991885
Others	China V	2	CO	0.00970645
Gasoline	pre-China I	2	HC	0.0312324
Gasoline	China I	2	HC	0.0312786
Gasoline	China II	2	HC	0.0139109
Gasoline	China III	2	HC	0.00626591
Gasoline	China IV	2	HC	0.00256837
Gasoline	China V	2	HC	0.00256837
Diesel	pre-China I	2	HC	0.0188949
Diesel	China I	2	HC	0.00415105
Diesel	China II	2	HC	0.0024064
Diesel	China III	2	HC	0.00118006
Diesel	China IV	2	HC	0.000596973
Diesel	China V	2	HC	0.000596973
Others	pre-China I	2	HC	0.0177704
Others	China I	2	HC	0.0148086
Others	China II	2	HC	0.0132352
Others	China III	2	HC	0.00795964
Others	China IV	2	HC	0.00551622
Others	China V	2	HC	0.00551622
Gasoline	pre-China I	2	NOx	0.0211167
Gasoline	China I	2	NOx	0.0108329
Gasoline	China II	2	NOx	0.0105638
Gasoline	China III	2	NOx	0.0062292
Gasoline	China IV	2	NOx	0.00329824
Gasoline	China V	2	NOx	0.00247277
Diesel	pre-China I	2	NOx	0.0502663
Diesel	China I	2	NOx	0.0348697
Diesel	China II	2	NOx	0.0288514
Diesel	China III	2	NOx	0.0288514
Diesel	China IV	2	NOx	0.0201967
Diesel	China V	2	NOx	0.0171676
Others	pre-China I	2	NOx	0.0769468
Others	China I	2	NOx	0.061092
Others	China II	2	NOx	0.0474917
Others	China III	2	NOx	0.0338915
Others	China IV	2	NOx	0.0237241
Others	China V	2	NOx	0.0135566
Gasoline	pre-China I	3	CO	0.580903
Gasoline	China I	3	CO	0.357562
Gasoline	China II	3	CO	0.110019
Gasoline	China III	3	CO	0.0505277
Gasoline	China IV	3	CO	0.0212301
Gasoline	China V	3	CO	0.0212301
Diesel	pre-China I	3	CO	0.0641621
Diesel	China I	3	CO	0.0273161
Diesel	China II	3	CO	0.0145308
Diesel	China III	3	CO	0.0131627
Diesel	China IV	3	CO	0.0103792
Diesel	China V	3	CO	0.0103792
Others	pre-China I	3	CO	0.0882229
Others	China I	3	CO	0.0714275
Others	China II	3	CO	0.0571326
Others	China III	3	CO	0.0300052
Others	China IV	3	CO	0.0220321
Others	China V	3	CO	0.0215604
Gasoline	pre-China I	3	HC	0.0421907
Gasoline	China I	3	HC	0.0422533
Gasoline	China II	3	HC	0.0187917
Gasoline	China III	3	HC	0.0084644
Gasoline	China IV	3	HC	0.00346953
Gasoline	China V	3	HC	0.00346953
Diesel	pre-China I	3	HC	0.0255245
Diesel	China I	3	HC	0.00560751
Diesel	China II	3	HC	0.00325073
Diesel	China III	3	HC	0.00159411
Diesel	China IV	3	HC	0.000806431
Diesel	China V	3	HC	0.000806431
Others	pre-China I	3	HC	0.0240054
Others	China I	3	HC	0.0200045
Others	China II	3	HC	0.017879
Others	China III	3	HC	0.0107524
Others	China IV	3	HC	0.00745168
Others	China V	3	HC	0.00745168
Gasoline	pre-China I	3	NOx	0.0408314
Gasoline	China I	3	NOx	0.0209466
Gasoline	China II	3	NOx	0.0204263
Gasoline	China III	3	NOx	0.0120448
Gasoline	China IV	3	NOx	0.00637749
Gasoline	China V	3	NOx	0.00478136
Diesel	pre-China I	3	NOx	0.0971953
Diesel	China I	3	NOx	0.0674243
Diesel	China II	3	NOx	0.0557873
Diesel	China III	3	NOx	0.0557873
Diesel	China IV	3	NOx	0.0390525
Diesel	China V	3	NOx	0.0331953
Others	pre-China I	3	NOx	0.148785
Others	China I	3	NOx	0.118128
Others	China II	3	NOx	0.0918303
Others	China III	3	NOx	0.0655328
Others	China IV	3	NOx	0.045873
Others	China V	3	NOx	0.0262131
Gasoline	pre-China I	4	CO	0.588597
Gasoline	China I	4	CO	0.362298
Gasoline	China II	4	CO	0.111476
Gasoline	China III	4	CO	0.0511969
Gasoline	China IV	4	CO	0.0215113
Gasoline	China V	4	CO	0.0215113
Diesel	pre-China I	4	CO	0.0650119
Diesel	China I	4	CO	0.0276779
Diesel	China II	4	CO	0.0147233
Diesel	China III	4	CO	0.013337
Diesel	China IV	4	CO	0.0105166
Diesel	China V	4	CO	0.0105166
Others	pre-China I	4	CO	0.0893913
Others	China I	4	CO	0.0723735
Others	China II	4	CO	0.0578893
Others	China III	4	CO	0.0304026
Others	China IV	4	CO	0.0223239
Others	China V	4	CO	0.0218459
Gasoline	pre-China I	4	HC	0.0428223
Gasoline	China I	4	HC	0.0428857
Gasoline	China II	4	HC	0.019073
Gasoline	China III	4	HC	0.00859111
Gasoline	China IV	4	HC	0.00352147
Gasoline	China V	4	HC	0.00352147
Diesel	pre-China I	4	HC	0.0259066
Diesel	China I	4	HC	0.00569145
Diesel	China II	4	HC	0.00329939
Diesel	China III	4	HC	0.00161797
Diesel	China IV	4	HC	0.000818503
Diesel	China V	4	HC	0.000818503
Others	pre-China I	4	HC	0.0243647
Others	China I	4	HC	0.0203039
Others	China II	4	HC	0.0181467
Others	China III	4	HC	0.0109134
Others	China IV	4	HC	0.00756322
Others	China V	4	HC	0.00756322
Gasoline	pre-China I	4	NOx	0.0581514
Gasoline	China I	4	NOx	0.0298318
Gasoline	China II	4	NOx	0.0290907
Gasoline	China III	4	NOx	0.017154
Gasoline	China IV	4	NOx	0.00908272
Gasoline	China V	4	NOx	0.00680954
Diesel	pre-China I	4	NOx	0.138424
Diesel	China I	4	NOx	0.0960245
Diesel	China II	4	NOx	0.0794513
Diesel	China III	4	NOx	0.0794513
Diesel	China IV	4	NOx	0.0556179
Diesel	China V	4	NOx	0.0472762
Others	pre-China I	4	NOx	0.211897
Others	China I	4	NOx	0.168236
Others	China II	4	NOx	0.130783
Others	China III	4	NOx	0.0933307
Others	China IV	4	NOx	0.0653315
Others	China V	4	NOx	0.0373323
Gasoline	pre-China I	5	CO	0.842111
Gasoline	China I	5	CO	0.518343
Gasoline	China II	5	CO	0.15949
Gasoline	China III	5	CO	0.0732478
Gasoline	China IV	5	CO	0.0307764
Gasoline	China V	5	CO	0.0307764
Diesel	pre-China I	5	CO	0.0930131
Diesel	China I	5	CO	0.039599
Diesel	China II	5	CO	0.0210647
Diesel	China III	5	CO	0.0190814
Diesel	China IV	5	CO	0.0150462
Diesel	China V	5	CO	0.0150462
Others	pre-China I	5	CO	0.127893
Others	China I	5	CO	0.103545
Others	China II	5	CO	0.0828227
Others	China III	5	CO	0.0434973
Others	China IV	5	CO	0.0319391
Others	China V	5	CO	0.0312551
Gasoline	pre-China I	5	HC	0.0526882
Gasoline	China I	5	HC	0.0527663
Gasoline	China II	5	HC	0.0234673
Gasoline	China III	5	HC	0.0105704
Gasoline	China IV	5	HC	0.00433279
Gasoline	China V	5	HC	0.00433279
Diesel	pre-China I	5	HC	0.0318752
Diesel	China I	5	HC	0.00700272
Diesel	China II	5	HC	0.00405955
Diesel	China III	5	HC	0.00199074
Diesel	China IV	5	HC	0.00100708
Diesel	China V	5	HC	0.00100708
Others	pre-China I	5	HC	0.0299782
Others	China I	5	HC	0.0249818
Others	China II	5	HC	0.0223275
Others	China III	5	HC	0.0134277
Others	China IV	5	HC	0.00930573
Others	China V	5	HC	0.00930573
Gasoline	pre-China I	5	NOx	0.0965399
Gasoline	China I	5	NOx	0.0495251
Gasoline	China II	5	NOx	0.0482949
Gasoline	China III	5	NOx	0.0284782
Gasoline	China IV	5	NOx	0.0150786
Gasoline	China V	5	NOx	0.0113048
Diesel	pre-China I	5	NOx	0.229804
Diesel	China I	5	NOx	0.159415
Diesel	China II	5	NOx	0.131901
Diesel	China III	5	NOx	0.131901
Diesel	China IV	5	NOx	0.0923338
Diesel	China V	5	NOx	0.0784854
Others	pre-China I	5	NOx	0.35178
Others	China I	5	NOx	0.279296
Others	China II	5	NOx	0.217119
Others	China III	5	NOx	0.154943
Others	China IV	5	NOx	0.10846
Others	China V	5	NOx	0.0619771
Gasoline	pre-China I	6	CO	0.903754
Gasoline	China I	6	CO	0.556286
Gasoline	China II	6	CO	0.171165
Gasoline	China III	6	CO	0.0786097
Gasoline	China IV	6	CO	0.0330293
Gasoline	China V	6	CO	0.0330293
Diesel	pre-China I	6	CO	0.0998218
Diesel	China I	6	CO	0.0424977
Diesel	China II	6	CO	0.0226067
Diesel	China III	6	CO	0.0204781
Diesel	China IV	6	CO	0.0161476
Diesel	China V	6	CO	0.0161476
Others	pre-China I	6	CO	0.137255
Others	China I	6	CO	0.111125
Others	China II	6	CO	0.0888854
Others	China III	6	CO	0.0466814
Others	China IV	6	CO	0.034277
Others	China V	6	CO	0.0335431
Gasoline	pre-China I	6	HC	0.0630743
Gasoline	China I	6	HC	0.0631678
Gasoline	China II	6	HC	0.0280933
Gasoline	China III	6	HC	0.0126541
Gasoline	China IV	6	HC	0.00518688
Gasoline	China V	6	HC	0.00518688
Diesel	pre-China I	6	HC	0.0381586
Diesel	China I	6	HC	0.00838312
Diesel	China II	6	HC	0.00485978
Diesel	China III	6	HC	0.00238316
Diesel	China IV	6	HC	0.0012056
Diesel	China V	6	HC	0.0012056
Others	pre-China I	6	HC	0.0358876
Others	China I	6	HC	0.0299063
Others	China II	6	HC	0.0267288
Others	China III	6	HC	0.0160747
Others	China IV	6	HC	0.0111401
Others	China V	6	HC	0.0111401
Gasoline	pre-China I	6	NOx	0.110316
Gasoline	China I	6	NOx	0.0565922
Gasoline	China II	6	NOx	0.0551864
Gasoline	China III	6	NOx	0.0325419
Gasoline	China IV	6	NOx	0.0172303
Gasoline	China V	6	NOx	0.012918
Diesel	pre-China I	6	NOx	0.262596
Diesel	China I	6	NOx	0.182163
Diesel	China II	6	NOx	0.150723
Diesel	China III	6	NOx	0.150723
Diesel	China IV	6	NOx	0.10551
Diesel	China V	6	NOx	0.0896851
Others	pre-China I	6	NOx	0.401978
Others	China I	6	NOx	0.31915
Others	China II	6	NOx	0.248101
Others	China III	6	NOx	0.177053
Others	China IV	6	NOx	0.123937
Others	China V	6	NOx	0.070821
Gasoline	pre-China I	7	CO	1.23415
Gasoline	China I	7	CO	0.759655
Gasoline	China II	7	CO	0.23374
Gasoline	China III	7	CO	0.107348
Gasoline	China IV	7	CO	0.0451042
Gasoline	China V	7	CO	0.0451042
Diesel	pre-China I	7	CO	0.136315
Diesel	China I	7	CO	0.0580341
Diesel	China II	7	CO	0.0308713
Diesel	China III	7	CO	0.0279646
Diesel	China IV	7	CO	0.0220509
Diesel	China V	7	CO	0.0220509
Others	pre-China I	7	CO	0.187433
Others	China I	7	CO	0.151751
Others	China II	7	CO	0.12138
Others	China III	7	CO	0.0637472
Others	China IV	7	CO	0.0468081
Others	China V	7	CO	0.0458058
Gasoline	pre-China I	7	HC	0.065628
Gasoline	China I	7	HC	0.0657252
Gasoline	China II	7	HC	0.0292307
Gasoline	China III	7	HC	0.0131664
Gasoline	China IV	7	HC	0.00539688
Gasoline	China V	7	HC	0.00539688
Diesel	pre-China I	7	HC	0.0397035
Diesel	China I	7	HC	0.00872252
Diesel	China II	7	HC	0.00505653
Diesel	China III	7	HC	0.00247965
Diesel	China IV	7	HC	0.00125441
Diesel	China V	7	HC	0.00125441
Others	pre-China I	7	HC	0.0373406
Others	China I	7	HC	0.0311171
Others	China II	7	HC	0.0278109
Others	China III	7	HC	0.0167255
Others	China IV	7	HC	0.0115911
Others	China V	7	HC	0.0115911
Gasoline	pre-China I	7	NOx	0.10321
Gasoline	China I	7	NOx	0.0529469
Gasoline	China II	7	NOx	0.0516316
Gasoline	China III	7	NOx	0.0304458
Gasoline	China IV	7	NOx	0.0161204
Gasoline	China V	7	NOx	0.0120859
Diesel	pre-China I	7	NOx	0.245681
Diesel	China I	7	NOx	0.170429
Diesel	China II	7	NOx	0.141014
Diesel	China III	7	NOx	0.141014
Diesel	China IV	7	NOx	0.0987133
Diesel	China V	7	NOx	0.0839081
Others	pre-China I	7	NOx	0.376085
Others	China I	7	NOx	0.298593
Others	China II	7	NOx	0.23212
Others	China III	7	NOx	0.165648
Others	China IV	7	NOx	0.115953
Others	China V	7	NOx	0.0662591
Gasoline	pre-China I	8	CO	1.22463
Gasoline	China I	8	CO	0.753792
Gasoline	China II	8	CO	0.231936
Gasoline	China III	8	CO	0.106519
Gasoline	China IV	8	CO	0.0447561
Gasoline	China V	8	CO	0.0447561
Diesel	pre-China I	8	CO	0.135263
Diesel	China I	8	CO	0.0575861
Diesel	China II	8	CO	0.030633
Diesel	China III	8	CO	0.0277488
Diesel	China IV	8	CO	0.0218807
Diesel	China V	8	CO	0.0218807
Others	pre-China I	8	CO	0.185986
Others	China I	8	CO	0.150579
Others	China II	8	CO	0.120444
Others	China III	8	CO	0.0632553
Others	China IV	8	CO	0.0464469
Others	China V	8	CO	0.0454523
Gasoline	pre-China I	8	HC	0.0665242
Gasoline	China I	8	HC	0.0666228
Gasoline	China II	8	HC	0.0296298
Gasoline	China III	8	HC	0.0133462
Gasoline	China IV	8	HC	0.00547058
Gasoline	China V	8	HC	0.00547058
Diesel	pre-China I	8	HC	0.0402457
Diesel	China I	8	HC	0.00884164
Diesel	China II	8	HC	0.00512559
Diesel	China III	8	HC	0.00251351
Diesel	China IV	8	HC	0.00127154
Diesel	China V	8	HC	0.00127154
Others	pre-China I	8	HC	0.0378505
Others	China I	8	HC	0.0315421
Others	China II	8	HC	0.0281907
Others	China III	8	HC	0.0169539
Others	China IV	8	HC	0.0117494
Others	China V	8	HC	0.0117494
Gasoline	pre-China I	8	NOx	0.104098
Gasoline	China I	8	NOx	0.0534025
Gasoline	China II	8	NOx	0.052076
Gasoline	China III	8	NOx	0.0307078
Gasoline	China IV	8	NOx	0.0162592
Gasoline	China V	8	NOx	0.0121899
Diesel	pre-China I	8	NOx	0.247796
Diesel	China I	8	NOx	0.171896
Diesel	China II	8	NOx	0.142228
Diesel	China III	8	NOx	0.142228
Diesel	China IV	8	NOx	0.0995629
Diesel	China V	8	NOx	0.0846302
Others	pre-China I	8	NOx	0.379321
Others	China I	8	NOx	0.301162
Others	China II	8	NOx	0.234118
Others	China III	8	NOx	0.167073
Others	China IV	8	NOx	0.116951
Others	China V	8	NOx	0.0668294
Gasoline	pre-China I	9	CO	1.13143
Gasoline	China I	9	CO	0.696428
Gasoline	China II	9	CO	0.214285
Gasoline	China III	9	CO	0.0984132
Gasoline	China IV	9	CO	0.0413501
Gasoline	China V	9	CO	0.0413501
Diesel	pre-China I	9	CO	0.124969
Diesel	China I	9	CO	0.0532038
Diesel	China II	9	CO	0.0283018
Diesel	China III	9	CO	0.0256371
Diesel	China IV	9	CO	0.0202156
Diesel	China V	9	CO	0.0202156
Others	pre-China I	9	CO	0.171833
Others	China I	9	CO	0.13912
Others	China II	9	CO	0.111278
Others	China III	9	CO	0.0584415
Others	China IV	9	CO	0.0429122
Others	China V	9	CO	0.0419933
Gasoline	pre-China I	9	HC	0.0548275
Gasoline	China I	9	HC	0.0549087
Gasoline	China II	9	HC	0.0244201
Gasoline	China III	9	HC	0.0109996
Gasoline	China IV	9	HC	0.00450871
Gasoline	China V	9	HC	0.00450871
Diesel	pre-China I	9	HC	0.0331694
Diesel	China I	9	HC	0.00728704
Diesel	China II	9	HC	0.00422437
Diesel	China III	9	HC	0.00207157
Diesel	China IV	9	HC	0.00104797
Diesel	China V	9	HC	0.00104797
Others	pre-China I	9	HC	0.0311954
Others	China I	9	HC	0.0259961
Others	China II	9	HC	0.023234
Others	China III	9	HC	0.0139729
Others	China IV	9	HC	0.00968356
Others	China V	9	HC	0.00968356
Gasoline	pre-China I	9	NOx	0.0637177
Gasoline	China I	9	NOx	0.0326873
Gasoline	China II	9	NOx	0.0318753
Gasoline	China III	9	NOx	0.018796
Gasoline	China IV	9	NOx	0.00995212
Gasoline	China V	9	NOx	0.00746134
Diesel	pre-China I	9	NOx	0.151674
Diesel	China I	9	NOx	0.105216
Diesel	China II	9	NOx	0.0870563
Diesel	China III	9	NOx	0.0870563
Diesel	China IV	9	NOx	0.0609416
Diesel	China V	9	NOx	0.0518015
Others	pre-China I	9	NOx	0.232179
Others	China I	9	NOx	0.184339
Others	China II	9	NOx	0.143302
Others	China III	9	NOx	0.102264
Others	China IV	9	NOx	0.071585
Others	China V	9	NOx	0.0409057
Gasoline	pre-China I	10	CO	1.23338
Gasoline	China I	10	CO	0.75918
Gasoline	China II	10	CO	0.233594
Gasoline	China III	10	CO	0.107281
Gasoline	China IV	10	CO	0.045076
Gasoline	China V	10	CO	0.045076
Diesel	pre-China I	10	CO	0.13623
Diesel	China I	10	CO	0.0579978
Diesel	China II	10	CO	0.030852
Diesel	China III	10	CO	0.0279471
Diesel	China IV	10	CO	0.0220372
Diesel	China V	10	CO	0.0220372
Others	pre-China I	10	CO	0.187316
Others	China I	10	CO	0.151656
Others	China II	10	CO	0.121305
Others	China III	10	CO	0.0637074
Others	China IV	10	CO	0.0467789
Others	China V	10	CO	0.0457772
Gasoline	pre-China I	10	HC	0.0494653
Gasoline	China I	10	HC	0.0495386
Gasoline	China II	10	HC	0.0220318
Gasoline	China III	10	HC	0.00992384
Gasoline	China IV	10	HC	0.00406775
Gasoline	China V	10	HC	0.00406775
Diesel	pre-China I	10	HC	0.0299254
Diesel	China I	10	HC	0.00657436
Diesel	China II	10	HC	0.00381122
Diesel	China III	10	HC	0.00186897
Diesel	China IV	10	HC	0.000945477
Diesel	China V	10	HC	0.000945477
Others	pre-China I	10	HC	0.0281444
Others	China I	10	HC	0.0234537
Others	China II	10	HC	0.0209617
Others	China III	10	HC	0.0126064
Others	China IV	10	HC	0.0087365
Others	China V	10	HC	0.0087365
Gasoline	pre-China I	10	NOx	0.0891988
Gasoline	China I	10	NOx	0.0457591
Gasoline	China II	10	NOx	0.0446224
Gasoline	China III	10	NOx	0.0263126
Gasoline	China IV	10	NOx	0.013932
Gasoline	China V	10	NOx	0.0104452
Diesel	pre-China I	10	NOx	0.212329
Diesel	China I	10	NOx	0.147292
Diesel	China II	10	NOx	0.121871
Diesel	China III	10	NOx	0.121871
Diesel	China IV	10	NOx	0.0853126
Diesel	China V	10	NOx	0.0725172
Others	pre-China I	10	NOx	0.32503
Others	China I	10	NOx	0.258057
Others	China II	10	NOx	0.200609
Others	China III	10	NOx	0.14316
Others	China IV	10	NOx	0.100212
Others	China V	10	NOx	0.0572642
Gasoline	pre-China I	11	CO	1.6173
Gasoline	China I	11	CO	0.995495
Gasoline	China II	11	CO	0.306306
Gasoline	China III	11	CO	0.140675
Gasoline	China IV	11	CO	0.0591071
Gasoline	China V	11	CO	0.0591071
Diesel	pre-China I	11	CO	0.178635
Diesel	China I	11	CO	0.0760511
Diesel	China II	11	CO	0.0404555
Diesel	China III	11	CO	0.0366464
Diesel	China IV	11	CO	0.0288968
Diesel	China V	11	CO	0.0288968
Others	pre-China I	11	CO	0.245623
Others	China I	11	CO	0.198863
Others	China II	11	CO	0.159064
Others	China III	11	CO	0.083538
Others	China IV	11	CO	0.06134
Others	China V	11	CO	0.0600265
Gasoline	pre-China I	11	HC	0.0634988
Gasoline	China I	11	HC	0.0635928
Gasoline	China II	11	HC	0.0282823
Gasoline	China III	11	HC	0.0127393
Gasoline	China IV	11	HC	0.00522178
Gasoline	China V	11	HC	0.00522178
Diesel	pre-China I	11	HC	0.0384154
Diesel	China I	11	HC	0.00843953
Diesel	China II	11	HC	0.00489248
Diesel	China III	11	HC	0.0023992
Diesel	China IV	11	HC	0.00121371
Diesel	China V	11	HC	0.00121371
Others	pre-China I	11	HC	0.0361291
Others	China I	11	HC	0.0301076
Others	China II	11	HC	0.0269086
Others	China III	11	HC	0.0161828
Others	China IV	11	HC	0.0112151
Others	China V	11	HC	0.0112151
Gasoline	pre-China I	11	NOx	0.131185
Gasoline	China I	11	NOx	0.0672982
Gasoline	China II	11	NOx	0.0656265
Gasoline	China III	11	NOx	0.0386982
Gasoline	China IV	11	NOx	0.0204899
Gasoline	China V	11	NOx	0.0153618
Diesel	pre-China I	11	NOx	0.312274
Diesel	China I	11	NOx	0.216624
Diesel	China II	11	NOx	0.179236
Diesel	China III	11	NOx	0.179236
Diesel	China IV	11	NOx	0.12547
Diesel	China V	11	NOx	0.106652
Others	pre-China I	11	NOx	0.478023
Others	China I	11	NOx	0.379527
Others	China II	11	NOx	0.295037
Others	China III	11	NOx	0.210547
Others	China IV	11	NOx	0.147383
Others	China V	11	NOx	0.0842188
Gasoline	pre-China I	12	CO	2.08504
Gasoline	China I	12	CO	1.2834
Gasoline	China II	12	CO	0.394893
Gasoline	China III	12	CO	0.18136
Gasoline	China IV	12	CO	0.0762015
Gasoline	China V	12	CO	0.0762015
Diesel	pre-China I	12	CO	0.230298
Diesel	China I	12	CO	0.098046
Diesel	China II	12	CO	0.0521557
Diesel	China III	12	CO	0.047245
Diesel	China IV	12	CO	0.0372541
Diesel	China V	12	CO	0.0372541
Others	pre-China I	12	CO	0.31666
Others	China I	12	CO	0.256376
Others	China II	12	CO	0.205067
Others	China III	12	CO	0.107698
Others	China IV	12	CO	0.0790803
Others	China V	12	CO	0.0773869
Gasoline	pre-China I	12	HC	0.0768229
Gasoline	China I	12	HC	0.0769368
Gasoline	China II	12	HC	0.0342169
Gasoline	China III	12	HC	0.0154124
Gasoline	China IV	12	HC	0.00631749
Gasoline	China V	12	HC	0.00631749
Diesel	pre-China I	12	HC	0.0464762
Diesel	China I	12	HC	0.0102104
Diesel	China II	12	HC	0.00591909
Diesel	China III	12	HC	0.00290263
Diesel	China IV	12	HC	0.00146839
Diesel	China V	12	HC	0.00146839
Others	pre-China I	12	HC	0.0437102
Others	China I	12	HC	0.0364252
Others	China II	12	HC	0.032555
Others	China III	12	HC	0.0195785
Others	China IV	12	HC	0.0135684
Others	China V	12	HC	0.0135684
Gasoline	pre-China I	12	NOx	0.151655
Gasoline	China I	12	NOx	0.0777993
Gasoline	China II	12	NOx	0.0758668
Gasoline	China III	12	NOx	0.0447366
Gasoline	China IV	12	NOx	0.0236871
Gasoline	China V	12	NOx	0.0177588
Diesel	pre-China I	12	NOx	0.361
Diesel	China I	12	NOx	0.250426
Diesel	China II	12	NOx	0.207204
Diesel	China III	12	NOx	0.207204
Diesel	China IV	12	NOx	0.145048
Diesel	China V	12	NOx	0.123293
Others	pre-China I	12	NOx	0.552613
Others	China I	12	NOx	0.438748
Others	China II	12	NOx	0.341074
Others	China III	12	NOx	0.2434
Others	China IV	12	NOx	0.17038
Others	China V	12	NOx	0.0973602
Gasoline	pre-China I	13	CO	2.05359
Gasoline	China I	13	CO	1.26404
Gasoline	China II	13	CO	0.388935
Gasoline	China III	13	CO	0.178623
Gasoline	China IV	13	CO	0.0750519
Gasoline	China V	13	CO	0.0750519
Diesel	pre-China I	13	CO	0.226823
Diesel	China I	13	CO	0.0965667
Diesel	China II	13	CO	0.0513688
Diesel	China III	13	CO	0.0465322
Diesel	China IV	13	CO	0.036692
Diesel	China V	13	CO	0.036692
Others	pre-China I	13	CO	0.311882
Others	China I	13	CO	0.252508
Others	China II	13	CO	0.201973
Others	China III	13	CO	0.106073
Others	China IV	13	CO	0.0778872
Others	China V	13	CO	0.0762193
Gasoline	pre-China I	13	HC	0.0801111
Gasoline	China I	13	HC	0.0802298
Gasoline	China II	13	HC	0.0356815
Gasoline	China III	13	HC	0.0160721
Gasoline	China IV	13	HC	0.00658789
Gasoline	China V	13	HC	0.00658789
Diesel	pre-China I	13	HC	0.0484655
Diesel	China I	13	HC	0.0106475
Diesel	China II	13	HC	0.00617244
Diesel	China III	13	HC	0.00302687
Diesel	China IV	13	HC	0.00153124
Diesel	China V	13	HC	0.00153124
Others	pre-China I	13	HC	0.0455811
Others	China I	13	HC	0.0379842
Others	China II	13	HC	0.0339484
Others	China III	13	HC	0.0204165
Others	China IV	13	HC	0.0141491
Others	China V	13	HC	0.0141491
Gasoline	pre-China I	13	NOx	0.144827
Gasoline	China I	13	NOx	0.0742967
Gasoline	China II	13	NOx	0.0724511
Gasoline	China III	13	NOx	0.0427225
Gasoline	China IV	13	NOx	0.0226207
Gasoline	China V	13	NOx	0.0169593
Diesel	pre-China I	13	NOx	0.344748
Diesel	China I	13	NOx	0.239151
Diesel	China II	13	NOx	0.197875
Diesel	China III	13	NOx	0.197875
Diesel	China IV	13	NOx	0.138518
Diesel	China V	13	NOx	0.117742
Others	pre-China I	13	NOx	0.527733
Others	China I	13	NOx	0.418994
Others	China II	13	NOx	0.325718
Others	China III	13	NOx	0.232442
Others	China IV	13	NOx	0.162709
Others	China V	13	NOx	0.0929769
Gasoline	pre-China I	14	CO	2.85772
Gasoline	China I	14	CO	1.75901
Gasoline	China II	14	CO	0.541232
Gasoline	China III	14	CO	0.248568
Gasoline	China IV	14	CO	0.10444
Gasoline	China V	14	CO	0.10444
Diesel	pre-China I	14	CO	0.315642
Diesel	China I	14	CO	0.13438
Diesel	China II	14	CO	0.0714835
Diesel	China III	14	CO	0.0647529
Diesel	China IV	14	CO	0.0510597
Diesel	China V	14	CO	0.0510597
Others	pre-China I	14	CO	0.434007
Others	China I	14	CO	0.351383
Others	China II	14	CO	0.28106
Others	China III	14	CO	0.147609
Others	China IV	14	CO	0.108386
Others	China V	14	CO	0.106065
Gasoline	pre-China I	14	HC	0.0821126
Gasoline	China I	14	HC	0.0822343
Gasoline	China II	14	HC	0.0365729
Gasoline	China III	14	HC	0.0164736
Gasoline	China IV	14	HC	0.00675248
Gasoline	China V	14	HC	0.00675248
Diesel	pre-China I	14	HC	0.0496764
Diesel	China I	14	HC	0.0109135
Diesel	China II	14	HC	0.00632665
Diesel	China III	14	HC	0.00310249
Diesel	China IV	14	HC	0.0015695
Diesel	China V	14	HC	0.0015695
Others	pre-China I	14	HC	0.0467199
Others	China I	14	HC	0.0389332
Others	China II	14	HC	0.0347966
Others	China III	14	HC	0.0209266
Others	China IV	14	HC	0.0145026
Others	China V	14	HC	0.0145026
Gasoline	pre-China I	14	NOx	0.14454
Gasoline	China I	14	NOx	0.0741493
Gasoline	China II	14	NOx	0.0723074
Gasoline	China III	14	NOx	0.0426377
Gasoline	China IV	14	NOx	0.0225758
Gasoline	China V	14	NOx	0.0169257
Diesel	pre-China I	14	NOx	0.344064
Diesel	China I	14	NOx	0.238677
Diesel	China II	14	NOx	0.197483
Diesel	China III	14	NOx	0.197483
Diesel	China IV	14	NOx	0.138243
Diesel	China V	14	NOx	0.117509
Others	pre-China I	14	NOx	0.526686
Others	China I	14	NOx	0.418163
Others	China II	14	NOx	0.325072
Others	China III	14	NOx	0.231981
Others	China IV	14	NOx	0.162387
Others	China V	14	NOx	0.0927924
Gasoline	pre-China I	15	CO	1.99916
Gasoline	China I	15	CO	1.23054
Gasoline	China II	15	CO	0.378628
Gasoline	China III	15	CO	0.17389
Gasoline	China IV	15	CO	0.0730629
Gasoline	China V	15	CO	0.0730629
Diesel	pre-China I	15	CO	0.220812
Diesel	China I	15	CO	0.0940076
Diesel	China II	15	CO	0.0500075
Diesel	China III	15	CO	0.045299
Diesel	China IV	15	CO	0.0357196
Diesel	China V	15	CO	0.0357196
Others	pre-China I	15	CO	0.303617
Others	China I	15	CO	0.245816
Others	China II	15	CO	0.19662
Others	China III	15	CO	0.103262
Others	China IV	15	CO	0.0758231
Others	China V	15	CO	0.0741994
Gasoline	pre-China I	15	HC	0.0764039
Gasoline	China I	15	HC	0.0765171
Gasoline	China II	15	HC	0.0340302
Gasoline	China III	15	HC	0.0153283
Gasoline	China IV	15	HC	0.00628303
Gasoline	China V	15	HC	0.00628303
Diesel	pre-China I	15	HC	0.0462227
Diesel	China I	15	HC	0.0101547
Diesel	China II	15	HC	0.0058868
Diesel	China III	15	HC	0.0028868
Diesel	China IV	15	HC	0.00146038
Diesel	China V	15	HC	0.00146038
Others	pre-China I	15	HC	0.0434718
Others	China I	15	HC	0.0362265
Others	China II	15	HC	0.0323774
Others	China III	15	HC	0.0194717
Others	China IV	15	HC	0.0134944
Others	China V	15	HC	0.0134944
Gasoline	pre-China I	15	NOx	0.144856
Gasoline	China I	15	NOx	0.0743115
Gasoline	China II	15	NOx	0.0724656
Gasoline	China III	15	NOx	0.042731
Gasoline	China IV	15	NOx	0.0226252
Gasoline	China V	15	NOx	0.0169627
Diesel	pre-China I	15	NOx	0.344816
Diesel	China I	15	NOx	0.239199
Diesel	China II	15	NOx	0.197915
Diesel	China III	15	NOx	0.197915
Diesel	China IV	15	NOx	0.138545
Diesel	China V	15	NOx	0.117766
Others	pre-China I	15	NOx	0.527839
Others	China I	15	NOx	0.419078
Others	China II	15	NOx	0.325783
Others	China III	15	NOx	0.232489
Others	China IV	15	NOx	0.162742
Others	China V	15	NOx	0.0929954
Gasoline	pre-China I	16	CO	1.86935
Gasoline	China I	16	CO	1.15064
Gasoline	China II	16	CO	0.354042
Gasoline	China III	16	CO	0.162598
Gasoline	China IV	16	CO	0.0683185
Gasoline	China V	16	CO	0.0683185
Diesel	pre-China I	16	CO	0.206474
Diesel	China I	16	CO	0.0879032
Diesel	China II	16	CO	0.0467603
Diesel	China III	16	CO	0.0423575
Diesel	China IV	16	CO	0.0334002
Diesel	China V	16	CO	0.0334002
Others	pre-China I	16	CO	0.283902
Others	China I	16	CO	0.229854
Others	China II	16	CO	0.183853
Others	China III	16	CO	0.0965569
Others	China IV	16	CO	0.0708995
Others	China V	16	CO	0.0693813
Gasoline	pre-China I	16	HC	0.0837925
Gasoline	China I	16	HC	0.0839167
Gasoline	China II	16	HC	0.0373211
Gasoline	China III	16	HC	0.0168107
Gasoline	China IV	16	HC	0.00689063
Gasoline	China V	16	HC	0.00689063
Diesel	pre-China I	16	HC	0.0506927
Diesel	China I	16	HC	0.0111367
Diesel	China II	16	HC	0.00645609
Diesel	China III	16	HC	0.00316596
Diesel	China IV	16	HC	0.00160161
Diesel	China V	16	HC	0.00160161
Others	pre-China I	16	HC	0.0476757
Others	China I	16	HC	0.0397298
Others	China II	16	HC	0.0355085
Others	China III	16	HC	0.0213547
Others	China IV	16	HC	0.0147993
Others	China V	16	HC	0.0147993
Gasoline	pre-China I	16	NOx	0.140781
Gasoline	China I	16	NOx	0.0722208
Gasoline	China II	16	NOx	0.0704268
Gasoline	China III	16	NOx	0.0415288
Gasoline	China IV	16	NOx	0.0219887
Gasoline	China V	16	NOx	0.0164854
Diesel	pre-China I	16	NOx	0.335115
Diesel	China I	16	NOx	0.232469
Diesel	China II	16	NOx	0.192346
Diesel	China III	16	NOx	0.192346
Diesel	China IV	16	NOx	0.134647
Diesel	China V	16	NOx	0.114453
Others	pre-China I	16	NOx	0.512988
Others	China I	16	NOx	0.407287
Others	China II	16	NOx	0.316617
Others	China III	16	NOx	0.225948
Others	China IV	16	NOx	0.158163
Others	China V	16	NOx	0.090379
Gasoline	pre-China I	17	CO	1.25558
Gasoline	China I	17	CO	0.772845
Gasoline	China II	17	CO	0.237799
Gasoline	China III	17	CO	0.109212
Gasoline	China IV	17	CO	0.0458874
Gasoline	China V	17	CO	0.0458874
Diesel	pre-China I	17	CO	0.138682
Diesel	China I	17	CO	0.0590417
Diesel	China II	17	CO	0.0314074
Diesel	China III	17	CO	0.0284502
Diesel	China IV	17	CO	0.0224338
Diesel	China V	17	CO	0.0224338
Others	pre-China I	17	CO	0.190688
Others	China I	17	CO	0.154386
Others	China II	17	CO	0.123488
Others	China III	17	CO	0.0648541
Others	China IV	17	CO	0.0476209
Others	China V	17	CO	0.0466012
Gasoline	pre-China I	17	HC	0.0731566
Gasoline	China I	17	HC	0.073265
Gasoline	China II	17	HC	0.0325839
Gasoline	China III	17	HC	0.0146768
Gasoline	China IV	17	HC	0.00601599
Gasoline	China V	17	HC	0.00601599
Diesel	pre-China I	17	HC	0.0442582
Diesel	China I	17	HC	0.00972314
Diesel	China II	17	HC	0.0056366
Diesel	China III	17	HC	0.0027641
Diesel	China IV	17	HC	0.00139831
Diesel	China V	17	HC	0.00139831
Others	pre-China I	17	HC	0.0416241
Others	China I	17	HC	0.0346868
Others	China II	17	HC	0.0310013
Others	China III	17	HC	0.0186441
Others	China IV	17	HC	0.0129208
Others	China V	17	HC	0.0129208
Gasoline	pre-China I	17	NOx	0.117342
Gasoline	China I	17	NOx	0.0601969
Gasoline	China II	17	NOx	0.0587015
Gasoline	China III	17	NOx	0.0346147
Gasoline	China IV	17	NOx	0.0183278
Gasoline	China V	17	NOx	0.0137408
Diesel	pre-China I	17	NOx	0.279322
Diesel	China I	17	NOx	0.193766
Diesel	China II	17	NOx	0.160323
Diesel	China III	17	NOx	0.160323
Diesel	China IV	17	NOx	0.11223
Diesel	China V	17	NOx	0.0953976
Others	pre-China I	17	NOx	0.427582
Others	China I	17	NOx	0.339479
Others	China II	17	NOx	0.263904
Others	China III	17	NOx	0.18833
Others	China IV	17	NOx	0.131831
Others	China V	17	NOx	0.075332
Gasoline	pre-China I	18	CO	1.08318
Gasoline	China I	18	CO	0.66673
Gasoline	China II	18	CO	0.205148
Gasoline	China III	18	CO	0.0942166
Gasoline	China IV	18	CO	0.0395868
Gasoline	China V	18	CO	0.0395868
Diesel	pre-China I	18	CO	0.11964
Diesel	China I	18	CO	0.050935
Diesel	China II	18	CO	0.027095
Diesel	China III	18	CO	0.0245438
Diesel	China IV	18	CO	0.0193535
Diesel	China V	18	CO	0.0193535
Others	pre-China I	18	CO	0.164505
Others	China I	18	CO	0.133188
Others	China II	18	CO	0.106532
Others	China III	18	CO	0.0559494
Others	China IV	18	CO	0.0410823
Others	China V	18	CO	0.0402026
Gasoline	pre-China I	18	HC	0.0980719
Gasoline	China I	18	HC	0.0982172
Gasoline	China II	18	HC	0.0436812
Gasoline	China III	18	HC	0.0196754
Gasoline	China IV	18	HC	0.00806488
Gasoline	China V	18	HC	0.00806488
Diesel	pre-China I	18	HC	0.0593314
Diesel	China I	18	HC	0.0130346
Diesel	China II	18	HC	0.00755629
Diesel	China III	18	HC	0.00370549
Diesel	China IV	18	HC	0.00187454
Diesel	China V	18	HC	0.00187454
Others	pre-China I	18	HC	0.0558003
Others	China I	18	HC	0.0465002
Others	China II	18	HC	0.0415596
Others	China III	18	HC	0.0249939
Others	China IV	18	HC	0.0173213
Others	China V	18	HC	0.0173213
Gasoline	pre-China I	18	NOx	0.0967949
Gasoline	China I	18	NOx	0.0496559
Gasoline	China II	18	NOx	0.0484224
Gasoline	China III	18	NOx	0.0285534
Gasoline	China IV	18	NOx	0.0151185
Gasoline	China V	18	NOx	0.0113347
Diesel	pre-China I	18	NOx	0.230411
Diesel	China I	18	NOx	0.159836
Diesel	China II	18	NOx	0.132249
Diesel	China III	18	NOx	0.132249
Diesel	China IV	18	NOx	0.0925777
Diesel	China V	18	NOx	0.0786927
Others	pre-China I	18	NOx	0.352709
Others	China I	18	NOx	0.280033
Others	China II	18	NOx	0.217693
Others	China III	18	NOx	0.155352
Others	China IV	18	NOx	0.108746
Others	China V	18	NOx	0.0621408
Gasoline	pre-China I	19	CO	1.38592
Gasoline	China I	19	CO	0.853072
Gasoline	China II	19	CO	0.262484
Gasoline	China III	19	CO	0.120549
Gasoline	China IV	19	CO	0.0506508
Gasoline	China V	19	CO	0.0506508
Diesel	pre-China I	19	CO	0.153078
Diesel	China I	19	CO	0.0651707
Diesel	China II	19	CO	0.0346676
Diesel	China III	19	CO	0.0314035
Diesel	China IV	19	CO	0.0247626
Diesel	China V	19	CO	0.0247626
Others	pre-China I	19	CO	0.210482
Others	China I	19	CO	0.170412
Others	China II	19	CO	0.136307
Others	China III	19	CO	0.0715864
Others	China IV	19	CO	0.0525642
Others	China V	19	CO	0.0514387
Gasoline	pre-China I	19	HC	0.12119
Gasoline	China I	19	HC	0.12137
Gasoline	China II	19	HC	0.0539779
Gasoline	China III	19	HC	0.0243134
Gasoline	China IV	19	HC	0.00996598
Gasoline	China V	19	HC	0.00996598
Diesel	pre-China I	19	HC	0.0733173
Diesel	China I	19	HC	0.0161072
Diesel	China II	19	HC	0.0093375
Diesel	China III	19	HC	0.00457897
Diesel	China IV	19	HC	0.00231642
Diesel	China V	19	HC	0.00231642
Others	pre-China I	19	HC	0.0689538
Others	China I	19	HC	0.0574615
Others	China II	19	HC	0.0513562
Others	China III	19	HC	0.0308856
Others	China IV	19	HC	0.0214044
Others	China V	19	HC	0.0214044
Gasoline	pre-China I	19	NOx	0.10938
Gasoline	China I	19	NOx	0.056112
Gasoline	China II	19	NOx	0.0547181
Gasoline	China III	19	NOx	0.0322658
Gasoline	China IV	19	NOx	0.0170841
Gasoline	China V	19	NOx	0.0128084
Diesel	pre-China I	19	NOx	0.260368
Diesel	China I	19	NOx	0.180617
Diesel	China II	19	NOx	0.149444
Diesel	China III	19	NOx	0.149444
Diesel	China IV	19	NOx	0.104614
Diesel	China V	19	NOx	0.088924
Others	pre-China I	19	NOx	0.398566
Others	China I	19	NOx	0.316442
Others	China II	19	NOx	0.245996
Others	China III	19	NOx	0.17555
Others	China IV	19	NOx	0.122885
Others	China V	19	NOx	0.07022
Gasoline	pre-China I	20	CO	1.91395
Gasoline	China I	20	CO	1.17809
Gasoline	China II	20	CO	0.362489
Gasoline	China III	20	CO	0.166478
Gasoline	China IV	20	CO	0.0699485
Gasoline	China V	20	CO	0.0699485
Diesel	pre-China I	20	CO	0.2114
Diesel	China I	20	CO	0.0900005
Diesel	China II	20	CO	0.0478759
Diesel	China III	20	CO	0.0433681
Diesel	China IV	20	CO	0.0341971
Diesel	China V	20	CO	0.0341971
Others	pre-China I	20	CO	0.290675
Others	China I	20	CO	0.235338
Others	China II	20	CO	0.188239
Others	China III	20	CO	0.0988606
Others	China IV	20	CO	0.0725911
Others	China V	20	CO	0.0710366
Gasoline	pre-China I	20	HC	0.12682
Gasoline	China I	20	HC	0.127008
Gasoline	China II	20	HC	0.0564857
Gasoline	China III	20	HC	0.025443
Gasoline	China IV	20	HC	0.010429
Gasoline	China V	20	HC	0.010429
Diesel	pre-China I	20	HC	0.0767236
Diesel	China I	20	HC	0.0168555
Diesel	China II	20	HC	0.00977132
Diesel	China III	20	HC	0.0047917
Diesel	China IV	20	HC	0.00242404
Diesel	China V	20	HC	0.00242404
Others	pre-China I	20	HC	0.0721574
Others	China I	20	HC	0.0601312
Others	China II	20	HC	0.0537423
Others	China III	20	HC	0.0323205
Others	China IV	20	HC	0.0223989
Others	China V	20	HC	0.0223989
Gasoline	pre-China I	20	NOx	0.106649
Gasoline	China I	20	NOx	0.054711
Gasoline	China II	20	NOx	0.0533519
Gasoline	China III	20	NOx	0.0314602
Gasoline	China IV	20	NOx	0.0166576
Gasoline	China V	20	NOx	0.0124886
Diesel	pre-China I	20	NOx	0.253867
Diesel	China I	20	NOx	0.176107
Diesel	China II	20	NOx	0.145712
Diesel	China III	20	NOx	0.145712
Diesel	China IV	20	NOx	0.102002
Diesel	China V	20	NOx	0.0867038
Others	pre-China I	20	NOx	0.388615
Others	China I	20	NOx	0.308541
Others	China II	20	NOx	0.239854
Others	China III	20	NOx	0.171167
Others	China IV	20	NOx	0.119817
Others	China V	20	NOx	0.0684668
Gasoline	pre-China I	21	CO	1.33893
Gasoline	China I	21	CO	0.824152
Gasoline	China II	21	CO	0.253585
Gasoline	China III	21	CO	0.116462
Gasoline	China IV	21	CO	0.0489337
Gasoline	China V	21	CO	0.0489337
Diesel	pre-China I	21	CO	0.147888
Diesel	China I	21	CO	0.0629613
Diesel	China II	21	CO	0.0334924
Diesel	China III	21	CO	0.0303389
Diesel	China IV	21	CO	0.0239231
Diesel	China V	21	CO	0.0239231
Others	pre-China I	21	CO	0.203347
Others	China I	21	CO	0.164635
Others	China II	21	CO	0.131686
Others	China III	21	CO	0.0691596
Others	China IV	21	CO	0.0507823
Others	China V	21	CO	0.0496949
Gasoline	pre-China I	21	HC	0.118003
Gasoline	China I	21	HC	0.118178
Gasoline	China II	21	HC	0.0525587
Gasoline	China III	21	HC	0.0236741
Gasoline	China IV	21	HC	0.00970394
Gasoline	China V	21	HC	0.00970394
Diesel	pre-China I	21	HC	0.0713896
Diesel	China I	21	HC	0.0156837
Diesel	China II	21	HC	0.00909198
Diesel	China III	21	HC	0.00445857
Diesel	China IV	21	HC	0.00225551
Diesel	China V	21	HC	0.00225551
Others	pre-China I	21	HC	0.0671408
Others	China I	21	HC	0.0559507
Others	China II	21	HC	0.0500059
Others	China III	21	HC	0.0300735
Others	China IV	21	HC	0.0208416
Others	China V	21	HC	0.0208416
Gasoline	pre-China I	21	NOx	0.106882
Gasoline	China I	21	NOx	0.0548307
Gasoline	China II	21	NOx	0.0534687
Gasoline	China III	21	NOx	0.031529
Gasoline	China IV	21	NOx	0.016694
Gasoline	China V	21	NOx	0.0125159
Diesel	pre-China I	21	NOx	0.254423
Diesel	China I	21	NOx	0.176493
Diesel	China II	21	NOx	0.146031
Diesel	China III	21	NOx	0.146031
Diesel	China IV	21	NOx	0.102225
Diesel	China V	21	NOx	0.0868935
Others	pre-China I	21	NOx	0.389465
Others	China I	21	NOx	0.309216
Others	China II	21	NOx	0.240379
Others	China III	21	NOx	0.171541
Others	China IV	21	NOx	0.120079
Others	China V	21	NOx	0.0686166
Gasoline	pre-China I	22	CO	1.25199
Gasoline	China I	22	CO	0.770635
Gasoline	China II	22	CO	0.237119
Gasoline	China III	22	CO	0.1089
Gasoline	China IV	22	CO	0.0457562
Gasoline	China V	22	CO	0.0457562
Diesel	pre-China I	22	CO	0.138285
Diesel	China I	22	CO	0.0588729
Diesel	China II	22	CO	0.0313175
Diesel	China III	22	CO	0.0283688
Diesel	China IV	22	CO	0.0223697
Diesel	China V	22	CO	0.0223697
Others	pre-China I	22	CO	0.190142
Others	China I	22	CO	0.153944
Others	China II	22	CO	0.123135
Others	China III	22	CO	0.0646687
Others	China IV	22	CO	0.0474847
Others	China V	22	CO	0.0464679
Gasoline	pre-China I	22	HC	0.129415
Gasoline	China I	22	HC	0.129607
Gasoline	China II	22	HC	0.0576414
Gasoline	China III	22	HC	0.0259635
Gasoline	China IV	22	HC	0.0106424
Gasoline	China V	22	HC	0.0106424
Diesel	pre-China I	22	HC	0.0782933
Diesel	China I	22	HC	0.0172004
Diesel	China II	22	HC	0.00997123
Diesel	China III	22	HC	0.00488974
Diesel	China IV	22	HC	0.00247363
Diesel	China V	22	HC	0.00247363
Others	pre-China I	22	HC	0.0736337
Others	China I	22	HC	0.0613614
Others	China II	22	HC	0.0548417
Others	China III	22	HC	0.0329818
Others	China IV	22	HC	0.0228571
Others	China V	22	HC	0.0228571
Gasoline	pre-China I	22	NOx	0.103875
Gasoline	China I	22	NOx	0.053288
Gasoline	China II	22	NOx	0.0519643
Gasoline	China III	22	NOx	0.030642
Gasoline	China IV	22	NOx	0.0162243
Gasoline	China V	22	NOx	0.0121638
Diesel	pre-China I	22	NOx	0.247264
Diesel	China I	22	NOx	0.171527
Diesel	China II	22	NOx	0.141923
Diesel	China III	22	NOx	0.141923
Diesel	China IV	22	NOx	0.0993494
Diesel	China V	22	NOx	0.0844488
Others	pre-China I	22	NOx	0.378508
Others	China I	22	NOx	0.300517
Others	China II	22	NOx	0.233616
Others	China III	22	NOx	0.166715
Others	China IV	22	NOx	0.116701
Others	China V	22	NOx	0.0666861
Gasoline	pre-China I	23	CO	0.840921
Gasoline	China I	23	CO	0.517611
Gasoline	China II	23	CO	0.159265
Gasoline	China III	23	CO	0.0731444
Gasoline	China IV	23	CO	0.0307329
Gasoline	China V	23	CO	0.0307329
Diesel	pre-China I	23	CO	0.0928818
Diesel	China I	23	CO	0.039543
Diesel	China II	23	CO	0.021035
Diesel	China III	23	CO	0.0190544
Diesel	China IV	23	CO	0.015025
Diesel	China V	23	CO	0.015025
Others	pre-China I	23	CO	0.127712
Others	China I	23	CO	0.103399
Others	China II	23	CO	0.0827058
Others	China III	23	CO	0.0434359
Others	China IV	23	CO	0.031894
Others	China V	23	CO	0.031211
Gasoline	pre-China I	23	HC	0.112988
Gasoline	China I	23	HC	0.113156
Gasoline	China II	23	HC	0.0503248
Gasoline	China III	23	HC	0.0226679
Gasoline	China IV	23	HC	0.00929151
Gasoline	China V	23	HC	0.00929151
Diesel	pre-China I	23	HC	0.0683554
Diesel	China I	23	HC	0.0150171
Diesel	China II	23	HC	0.00870556
Diesel	China III	23	HC	0.00426907
Diesel	China IV	23	HC	0.00215965
Diesel	China V	23	HC	0.00215965
Others	pre-China I	23	HC	0.0642872
Others	China I	23	HC	0.0535727
Others	China II	23	HC	0.0478806
Others	China III	23	HC	0.0287953
Others	China IV	23	HC	0.0199558
Others	China V	23	HC	0.0199558
Gasoline	pre-China I	23	NOx	0.086581
Gasoline	China I	23	NOx	0.0444162
Gasoline	China II	23	NOx	0.0433129
Gasoline	China III	23	NOx	0.0255404
Gasoline	China IV	23	NOx	0.0135232
Gasoline	China V	23	NOx	0.0101386
Diesel	pre-China I	23	NOx	0.206098
Diesel	China I	23	NOx	0.14297
Diesel	China II	23	NOx	0.118294
Diesel	China III	23	NOx	0.118294
Diesel	China IV	23	NOx	0.0828089
Diesel	China V	23	NOx	0.070389
Others	pre-China I	23	NOx	0.315491
Others	China I	23	NOx	0.250484
Others	China II	23	NOx	0.194722
Others	China III	23	NOx	0.138959
Others	China IV	23	NOx	0.0972713
Others	China V	23	NOx	0.0555836
Gasoline	pre-China I	1	PM2.5	0.000753712
Gasoline	China I	1	PM2.5	0.000409011
Gasoline	China II	1	PM2.5	0.000185213
Gasoline	China III	1	PM2.5	0.000113185
Gasoline	China IV	1	PM2.5	0.000113185
Gasoline	China V	1	PM2.5	0.000113185
Diesel	pre-China I	1	PM2.5	0.00340071
Diesel	China I	1	PM2.5	0.0016026
Diesel	China II	1	PM2.5	0.00129134
Diesel	China III	1	PM2.5	0.000625093
Diesel	China IV	1	PM2.5	0.000354991
Diesel	China V	1	PM2.5	6.94547e-05
Others	pre-China I	1	PM2.5	0.000753712
Others	China I	1	PM2.5	0.000409011
Others	China II	1	PM2.5	0.000185213
Others	China III	1	PM2.5	0.000113185
Others	China IV	1	PM2.5	0.000113185
Others	China V	1	PM2.5	0.000113185
Gasoline	pre-China I	2	PM2.5	0.000275246
Gasoline	China I	2	PM2.5	0.000149366
Gasoline	China II	2	PM2.5	6.76374e-05
Gasoline	China III	2	PM2.5	4.13339e-05
Gasoline	China IV	2	PM2.5	4.13339e-05
Gasoline	China V	2	PM2.5	4.13339e-05
Diesel	pre-China I	2	PM2.5	0.0012419
Diesel	China I	2	PM2.5	0.000585251
Diesel	China II	2	PM2.5	0.000471583
Diesel	China III	2	PM2.5	0.000228276
Diesel	China IV	2	PM2.5	0.000129638
Diesel	China V	2	PM2.5	2.5364e-05
Others	pre-China I	2	PM2.5	0.000275246
Others	China I	2	PM2.5	0.000149366
Others	China II	2	PM2.5	6.76374e-05
Others	China III	2	PM2.5	4.13339e-05
Others	China IV	2	PM2.5	4.13339e-05
Others	China V	2	PM2.5	4.13339e-05
Gasoline	pre-China I	3	PM2.5	0.000687476
Gasoline	China I	3	PM2.5	0.000373067
Gasoline	China II	3	PM2.5	0.000168936
Gasoline	China III	3	PM2.5	0.000103239
Gasoline	China IV	3	PM2.5	0.000103239
Gasoline	China V	3	PM2.5	0.000103239
Diesel	pre-China I	3	PM2.5	0.00310185
Diesel	China I	3	PM2.5	0.00146177
Diesel	China II	3	PM2.5	0.00117786
Diesel	China III	3	PM2.5	0.000570159
Diesel	China IV	3	PM2.5	0.000323794
Diesel	China V	3	PM2.5	6.3351e-05
Others	pre-China I	3	PM2.5	0.000687476
Others	China I	3	PM2.5	0.000373067
Others	China II	3	PM2.5	0.000168936
Others	China III	3	PM2.5	0.000103239
Others	China IV	3	PM2.5	0.000103239
Others	China V	3	PM2.5	0.000103239
Gasoline	pre-China I	4	PM2.5	0.000758476
Gasoline	China I	4	PM2.5	0.000411596
Gasoline	China II	4	PM2.5	0.000186383
Gasoline	China III	4	PM2.5	0.000113901
Gasoline	China IV	4	PM2.5	0.000113901
Gasoline	China V	4	PM2.5	0.000113901
Diesel	pre-China I	4	PM2.5	0.0034222
Diesel	China I	4	PM2.5	0.00161273
Diesel	China II	4	PM2.5	0.00129951
Diesel	China III	4	PM2.5	0.000629043
Diesel	China IV	4	PM2.5	0.000357235
Diesel	China V	4	PM2.5	6.98937e-05
Others	pre-China I	4	PM2.5	0.000758476
Others	China I	4	PM2.5	0.000411596
Others	China II	4	PM2.5	0.000186383
Others	China III	4	PM2.5	0.000113901
Others	China IV	4	PM2.5	0.000113901
Others	China V	4	PM2.5	0.000113901
Gasoline	pre-China I	5	PM2.5	0.00157036
Gasoline	China I	5	PM2.5	0.000852175
Gasoline	China II	5	PM2.5	0.000385891
Gasoline	China III	5	PM2.5	0.000235822
Gasoline	China IV	5	PM2.5	0.000235822
Gasoline	China V	5	PM2.5	0.000235822
Diesel	pre-China I	5	PM2.5	0.00708538
Diesel	China I	5	PM2.5	0.00333903
Diesel	China II	5	PM2.5	0.00269052
Diesel	China III	5	PM2.5	0.00130238
Diesel	China IV	5	PM2.5	0.000739624
Diesel	China V	5	PM2.5	0.000144709
Others	pre-China I	5	PM2.5	0.00157036
Others	China I	5	PM2.5	0.000852175
Others	China II	5	PM2.5	0.000385891
Others	China III	5	PM2.5	0.000235822
Others	China IV	5	PM2.5	0.000235822
Others	China V	5	PM2.5	0.000235822
Gasoline	pre-China I	6	PM2.5	0.00279275
Gasoline	China I	6	PM2.5	0.00151552
Gasoline	China II	6	PM2.5	0.000686272
Gasoline	China III	6	PM2.5	0.000419389
Gasoline	China IV	6	PM2.5	0.000419389
Gasoline	China V	6	PM2.5	0.000419389
Diesel	pre-China I	6	PM2.5	0.0126007
Diesel	China I	6	PM2.5	0.00593816
Diesel	China II	6	PM2.5	0.00478484
Diesel	China III	6	PM2.5	0.00231617
Diesel	China IV	6	PM2.5	0.00131536
Diesel	China V	6	PM2.5	0.000257352
Others	pre-China I	6	PM2.5	0.00279275
Others	China I	6	PM2.5	0.00151552
Others	China II	6	PM2.5	0.000686272
Others	China III	6	PM2.5	0.000419389
Others	China IV	6	PM2.5	0.000419389
Others	China V	6	PM2.5	0.000419389
Gasoline	pre-China I	7	PM2.5	0.00364776
Gasoline	China I	7	PM2.5	0.0019795
Gasoline	China II	7	PM2.5	0.000896378
Gasoline	China III	7	PM2.5	0.000547787
Gasoline	China IV	7	PM2.5	0.000547787
Gasoline	China V	7	PM2.5	0.000547787
Diesel	pre-China I	7	PM2.5	0.0164585
Diesel	China I	7	PM2.5	0.00775616
Diesel	China II	7	PM2.5	0.00624975
Diesel	China III	7	PM2.5	0.00302528
Diesel	China IV	7	PM2.5	0.00171806
Diesel	China V	7	PM2.5	0.000336142
Others	pre-China I	7	PM2.5	0.00364776
Others	China I	7	PM2.5	0.0019795
Others	China II	7	PM2.5	0.000896378
Others	China III	7	PM2.5	0.000547787
Others	China IV	7	PM2.5	0.000547787
Others	China V	7	PM2.5	0.000547787
Gasoline	pre-China I	8	PM2.5	0.0055628
Gasoline	China I	8	PM2.5	0.00301872
Gasoline	China II	8	PM2.5	0.00136697
Gasoline	China III	8	PM2.5	0.00083537
Gasoline	China IV	8	PM2.5	0.00083537
Gasoline	China V	8	PM2.5	0.00083537
Diesel	pre-China I	8	PM2.5	0.0250991
Diesel	China I	8	PM2.5	0.0118281
Diesel	China II	8	PM2.5	0.00953081
Diesel	China III	8	PM2.5	0.00461352
Diesel	China IV	8	PM2.5	0.00262002
Diesel	China V	8	PM2.5	0.000512613
Others	pre-China I	8	PM2.5	0.0055628
Others	China I	8	PM2.5	0.00301872
Others	China II	8	PM2.5	0.00136697
Others	China III	8	PM2.5	0.00083537
Others	China IV	8	PM2.5	0.00083537
Others	China V	8	PM2.5	0.00083537
Gasoline	pre-China I	9	PM2.5	0.00160965
Gasoline	China I	9	PM2.5	0.000873499
Gasoline	China II	9	PM2.5	0.000395547
Gasoline	China III	9	PM2.5	0.000241723
Gasoline	China IV	9	PM2.5	0.000241723
Gasoline	China V	9	PM2.5	0.000241723
Diesel	pre-China I	9	PM2.5	0.00726267
Diesel	China I	9	PM2.5	0.00342258
Diesel	China II	9	PM2.5	0.00275784
Diesel	China III	9	PM2.5	0.00133497
Diesel	China IV	9	PM2.5	0.000758131
Diesel	China V	9	PM2.5	0.00014833
Others	pre-China I	9	PM2.5	0.00160965
Others	China I	9	PM2.5	0.000873499
Others	China II	9	PM2.5	0.000395547
Others	China III	9	PM2.5	0.000241723
Others	China IV	9	PM2.5	0.000241723
Others	China V	9	PM2.5	0.000241723
Gasoline	pre-China I	10	PM2.5	0.00161405
Gasoline	China I	10	PM2.5	0.000875884
Gasoline	China II	10	PM2.5	0.000396627
Gasoline	China III	10	PM2.5	0.000242383
Gasoline	China IV	10	PM2.5	0.000242383
Gasoline	China V	10	PM2.5	0.000242383
Diesel	pre-China I	10	PM2.5	0.00728251
Diesel	China I	10	PM2.5	0.00343192
Diesel	China II	10	PM2.5	0.00276537
Diesel	China III	10	PM2.5	0.00133862
Diesel	China IV	10	PM2.5	0.000760201
Diesel	China V	10	PM2.5	0.000148735
Others	pre-China I	10	PM2.5	0.00161405
Others	China I	10	PM2.5	0.000875884
Others	China II	10	PM2.5	0.000396627
Others	China III	10	PM2.5	0.000242383
Others	China IV	10	PM2.5	0.000242383
Others	China V	10	PM2.5	0.000242383
Gasoline	pre-China I	11	PM2.5	0.00178069
Gasoline	China I	11	PM2.5	0.000966313
Gasoline	China II	11	PM2.5	0.000437576
Gasoline	China III	11	PM2.5	0.000267407
Gasoline	China IV	11	PM2.5	0.000267407
Gasoline	China V	11	PM2.5	0.000267407
Diesel	pre-China I	11	PM2.5	0.00803437
Diesel	China I	11	PM2.5	0.00378624
Diesel	China II	11	PM2.5	0.00305087
Diesel	China III	11	PM2.5	0.00147682
Diesel	China IV	11	PM2.5	0.000838686
Diesel	China V	11	PM2.5	0.000164091
Others	pre-China I	11	PM2.5	0.00178069
Others	China I	11	PM2.5	0.000966313
Others	China II	11	PM2.5	0.000437576
Others	China III	11	PM2.5	0.000267407
Others	China IV	11	PM2.5	0.000267407
Others	China V	11	PM2.5	0.000267407
Gasoline	pre-China I	12	PM2.5	0.00186024
Gasoline	China I	12	PM2.5	0.00100948
Gasoline	China II	12	PM2.5	0.000457123
Gasoline	China III	12	PM2.5	0.000279353
Gasoline	China IV	12	PM2.5	0.000279353
Gasoline	China V	12	PM2.5	0.000279353
Diesel	pre-China I	12	PM2.5	0.00839328
Diesel	China I	12	PM2.5	0.00395538
Diesel	China II	12	PM2.5	0.00318716
Diesel	China III	12	PM2.5	0.00154279
Diesel	China IV	12	PM2.5	0.000876152
Diesel	China V	12	PM2.5	0.000171421
Others	pre-China I	12	PM2.5	0.00186024
Others	China I	12	PM2.5	0.00100948
Others	China II	12	PM2.5	0.000457123
Others	China III	12	PM2.5	0.000279353
Others	China IV	12	PM2.5	0.000279353
Others	China V	12	PM2.5	0.000279353
Gasoline	pre-China I	13	PM2.5	0.0019204
Gasoline	China I	13	PM2.5	0.00104213
Gasoline	China II	13	PM2.5	0.000471907
Gasoline	China III	13	PM2.5	0.000288388
Gasoline	China IV	13	PM2.5	0.000288388
Gasoline	China V	13	PM2.5	0.000288388
Diesel	pre-China I	13	PM2.5	0.00866474
Diesel	China I	13	PM2.5	0.00408331
Diesel	China II	13	PM2.5	0.00329024
Diesel	China III	13	PM2.5	0.00159269
Diesel	China IV	13	PM2.5	0.000904489
Diesel	China V	13	PM2.5	0.000176965
Others	pre-China I	13	PM2.5	0.0019204
Others	China I	13	PM2.5	0.00104213
Others	China II	13	PM2.5	0.000471907
Others	China III	13	PM2.5	0.000288388
Others	China IV	13	PM2.5	0.000288388
Others	China V	13	PM2.5	0.000288388
Gasoline	pre-China I	14	PM2.5	0.00273549
Gasoline	China I	14	PM2.5	0.00148445
Gasoline	China II	14	PM2.5	0.000672203
Gasoline	China III	14	PM2.5	0.000410791
Gasoline	China IV	14	PM2.5	0.000410791
Gasoline	China V	14	PM2.5	0.000410791
Diesel	pre-China I	14	PM2.5	0.0123424
Diesel	China I	14	PM2.5	0.00581642
Diesel	China II	14	PM2.5	0.00468675
Diesel	China III	14	PM2.5	0.00226869
Diesel	China IV	14	PM2.5	0.00128839
Diesel	China V	14	PM2.5	0.000252076
Others	pre-China I	14	PM2.5	0.00273549
Others	China I	14	PM2.5	0.00148445
Others	China II	14	PM2.5	0.000672203
Others	China III	14	PM2.5	0.000410791
Others	China IV	14	PM2.5	0.000410791
Others	China V	14	PM2.5	0.000410791
Gasoline	pre-China I	15	PM2.5	0.00372982
Gasoline	China I	15	PM2.5	0.00202403
Gasoline	China II	15	PM2.5	0.000916542
Gasoline	China III	15	PM2.5	0.000560109
Gasoline	China IV	15	PM2.5	0.000560109
Gasoline	China V	15	PM2.5	0.000560109
Diesel	pre-China I	15	PM2.5	0.0168287
Diesel	China I	15	PM2.5	0.00793064
Diesel	China II	15	PM2.5	0.00639034
Diesel	China III	15	PM2.5	0.00309333
Diesel	China IV	15	PM2.5	0.00175671
Diesel	China V	15	PM2.5	0.000343703
Others	pre-China I	15	PM2.5	0.00372982
Others	China I	15	PM2.5	0.00202403
Others	China II	15	PM2.5	0.000916542
Others	China III	15	PM2.5	0.000560109
Others	China IV	15	PM2.5	0.000560109
Others	China V	15	PM2.5	0.000560109
Gasoline	pre-China I	16	PM2.5	0.0085262
Gasoline	China I	16	PM2.5	0.00462684
Gasoline	China II	16	PM2.5	0.00209517
Gasoline	China III	16	PM2.5	0.00128038
Gasoline	China IV	16	PM2.5	0.00128038
Gasoline	China V	16	PM2.5	0.00128038
Diesel	pre-China I	16	PM2.5	0.0384697
Diesel	China I	16	PM2.5	0.0181291
Diesel	China II	16	PM2.5	0.014608
Diesel	China III	16	PM2.5	0.00707121
Diesel	China IV	16	PM2.5	0.00401575
Diesel	China V	16	PM2.5	0.000785691
Others	pre-China I	16	PM2.5	0.0085262
Others	China I	16	PM2.5	0.00462684
Others	China II	16	PM2.5	0.00209517
Others	China III	16	PM2.5	0.00128038
Others	China IV	16	PM2.5	0.00128038
Others	China V	16	PM2.5	0.00128038
Gasoline	pre-China I	17	PM2.5	0.00107839
Gasoline	China I	17	PM2.5	0.000585203
Gasoline	China II	17	PM2.5	0.000264998
Gasoline	China III	17	PM2.5	0.000161943
Gasoline	China IV	17	PM2.5	0.000161943
Gasoline	China V	17	PM2.5	0.000161943
Diesel	pre-China I	17	PM2.5	0.00486565
Diesel	China I	17	PM2.5	0.00229297
Diesel	China II	17	PM2.5	0.00184762
Diesel	China III	17	PM2.5	0.000894367
Diesel	China IV	17	PM2.5	0.000507912
Diesel	China V	17	PM2.5	9.93741e-05
Others	pre-China I	17	PM2.5	0.00107839
Others	China I	17	PM2.5	0.000585203
Others	China II	17	PM2.5	0.000264998
Others	China III	17	PM2.5	0.000161943
Others	China IV	17	PM2.5	0.000161943
Others	China V	17	PM2.5	0.000161943
Gasoline	pre-China I	18	PM2.5	0.00404575
Gasoline	China I	18	PM2.5	0.00219548
Gasoline	China II	18	PM2.5	0.000994178
Gasoline	China III	18	PM2.5	0.000607553
Gasoline	China IV	18	PM2.5	0.000607553
Gasoline	China V	18	PM2.5	0.000607553
Diesel	pre-China I	18	PM2.5	0.0182542
Diesel	China I	18	PM2.5	0.0086024
Diesel	China II	18	PM2.5	0.00693163
Diesel	China III	18	PM2.5	0.00335535
Diesel	China IV	18	PM2.5	0.00190551
Diesel	China V	18	PM2.5	0.000372817
Others	pre-China I	18	PM2.5	0.00404575
Others	China I	18	PM2.5	0.00219548
Others	China II	18	PM2.5	0.000994178
Others	China III	18	PM2.5	0.000607553
Others	China IV	18	PM2.5	0.000607553
Others	China V	18	PM2.5	0.000607553
Gasoline	pre-China I	19	PM2.5	0.00397907
Gasoline	China I	19	PM2.5	0.00215929
Gasoline	China II	19	PM2.5	0.000977793
Gasoline	China III	19	PM2.5	0.00059754
Gasoline	China IV	19	PM2.5	0.00059754
Gasoline	China V	19	PM2.5	0.00059754
Diesel	pre-China I	19	PM2.5	0.0179534
Diesel	China I	19	PM2.5	0.00846063
Diesel	China II	19	PM2.5	0.00681739
Diesel	China III	19	PM2.5	0.00330005
Diesel	China IV	19	PM2.5	0.0018741
Diesel	China V	19	PM2.5	0.000366672
Others	pre-China I	19	PM2.5	0.00397907
Others	China I	19	PM2.5	0.00215929
Others	China II	19	PM2.5	0.000977793
Others	China III	19	PM2.5	0.00059754
Others	China IV	19	PM2.5	0.00059754
Others	China V	19	PM2.5	0.00059754
Gasoline	pre-China I	20	PM2.5	0.00552044
Gasoline	China I	20	PM2.5	0.00299573
Gasoline	China II	20	PM2.5	0.00135656
Gasoline	China III	20	PM2.5	0.000829008
Gasoline	China IV	20	PM2.5	0.000829008
Gasoline	China V	20	PM2.5	0.000829008
Diesel	pre-China I	20	PM2.5	0.0249079
Diesel	China I	20	PM2.5	0.011738
Diesel	China II	20	PM2.5	0.00945822
Diesel	China III	20	PM2.5	0.00457838
Diesel	China IV	20	PM2.5	0.00260007
Diesel	China V	20	PM2.5	0.000508709
Others	pre-China I	20	PM2.5	0.00552044
Others	China I	20	PM2.5	0.00299573
Others	China II	20	PM2.5	0.00135656
Others	China III	20	PM2.5	0.000829008
Others	China IV	20	PM2.5	0.000829008
Others	China V	20	PM2.5	0.000829008
Gasoline	pre-China I	21	PM2.5	0.0130808
Gasoline	China I	21	PM2.5	0.00709847
Gasoline	China II	21	PM2.5	0.0032144
Gasoline	China III	21	PM2.5	0.00196436
Gasoline	China IV	21	PM2.5	0.00196436
Gasoline	China V	21	PM2.5	0.00196436
Diesel	pre-China I	21	PM2.5	0.05902
Diesel	China I	21	PM2.5	0.0278135
Diesel	China II	21	PM2.5	0.0224115
Diesel	China III	21	PM2.5	0.0108486
Diesel	China IV	21	PM2.5	0.00616094
Diesel	China V	21	PM2.5	0.0012054
Others	pre-China I	21	PM2.5	0.0130808
Others	China I	21	PM2.5	0.00709847
Others	China II	21	PM2.5	0.0032144
Others	China III	21	PM2.5	0.00196436
Others	China IV	21	PM2.5	0.00196436
Others	China V	21	PM2.5	0.00196436
Gasoline	pre-China I	22	PM2.5	0.0123689
Gasoline	China I	22	PM2.5	0.00671211
Gasoline	China II	22	PM2.5	0.00303945
Gasoline	China III	22	PM2.5	0.00185744
Gasoline	China IV	22	PM2.5	0.00185744
Gasoline	China V	22	PM2.5	0.00185744
Diesel	pre-China I	22	PM2.5	0.0558076
Diesel	China I	22	PM2.5	0.0262996
Diesel	China II	22	PM2.5	0.0211917
Diesel	China III	22	PM2.5	0.0102581
Diesel	China IV	22	PM2.5	0.0058256
Diesel	China V	22	PM2.5	0.00113979
Others	pre-China I	22	PM2.5	0.0123689
Others	China I	22	PM2.5	0.00671211
Others	China II	22	PM2.5	0.00303945
Others	China III	22	PM2.5	0.00185744
Others	China IV	22	PM2.5	0.00185744
Others	China V	22	PM2.5	0.00185744
Gasoline	pre-China I	23	PM2.5	0.0167232
Gasoline	China I	23	PM2.5	0.00907504
Gasoline	China II	23	PM2.5	0.00410945
Gasoline	China III	23	PM2.5	0.00251133
Gasoline	China IV	23	PM2.5	0.00251133
Gasoline	China V	23	PM2.5	0.00251133
Diesel	pre-China I	23	PM2.5	0.0754541
Diesel	China I	23	PM2.5	0.0355582
Diesel	China II	23	PM2.5	0.028652
Diesel	China III	23	PM2.5	0.0138694
Diesel	China IV	23	PM2.5	0.00787645
Diesel	China V	23	PM2.5	0.00154104
Others	pre-China I	23	PM2.5	0.0167232
Others	China I	23	PM2.5	0.00907504
Others	China II	23	PM2.5	0.00410945
Others	China III	23	PM2.5	0.00251133
Others	China IV	23	PM2.5	0.00251133
Others	China V	23	PM2.5	0.00251133

## Sheet: Fig. 1.a
Year	Pollutant	HDT_type	Emission(g/year)
2017	CO	Local	4.5007e+10
2017	CO	Non-local	1.95413e+10
2017	HC	Local	4.098e+09
2017	HC	Non-local	1.95389e+09
2017	NOx	Local	9.45083e+10
2017	NOx	Non-local	4.20321e+10
2017	PM2.5	Local	2.58366e+09
2017	PM2.5	Non-local	1.15563e+09
2018	CO	Non-local	2.34405e+10
2018	CO	Local	5.06116e+10
2018	HC	Non-local	2.34819e+09
2018	HC	Local	4.44658e+09
2018	NOx	Non-local	4.76548e+10
2018	NOx	Local	1.07452e+11
2018	PM2.5	Non-local	1.19206e+09
2018	PM2.5	Local	2.67672e+09

## Sheet: Fig. 1.b
Date	Emission_standard	NOx_emission(g/day)
2017-01-02	China III	1.03002e+08
2017-01-02	China IV	1.19377e+08
2017-01-02	China V	4.79809e+06
2017-01-02	China II	3.21722e+06
2017-01-02	China I	508666
2017-01-08	China I	578498
2017-01-08	China III	1.02745e+08
2017-01-08	China IV	1.23466e+08
2017-01-08	China V	5.89411e+06
2017-01-08	Pre-China I	380449
2017-01-08	China II	3.38207e+06
2017-01-04	China II	3.35818e+06
2017-01-04	China III	1.06626e+08
2017-01-04	China IV	1.26778e+08
2017-01-04	China V	5.71745e+06
2017-01-04	China I	641370
2017-01-04	Pre-China I	453969
2017-01-01	China III	6.05524e+07
2017-01-01	China IV	7.88307e+07
2017-01-01	China V	3.37468e+06
2017-01-01	China I	364598
2017-01-01	China II	1.7806e+06
2017-01-01	Pre-China I	194091
2017-01-09	China III	1.51511e+08
2017-01-09	China IV	1.72606e+08
2017-01-09	China V	7.87792e+06
2017-01-09	China II	4.69821e+06
2017-01-09	China I	860721
2017-01-09	Pre-China I	588603
2017-01-05	China IV	1.45801e+08
2017-01-05	China I	801004
2017-01-05	China III	1.23039e+08
2017-01-05	China V	6.85128e+06
2017-01-05	China II	4.24878e+06
2017-01-05	Pre-China I	495668
2017-01-11	China III	1.73258e+08
2017-01-11	China IV	1.96153e+08
2017-01-11	China V	8.49813e+06
2017-01-11	China II	5.14945e+06
2017-01-11	China I	964680
2017-01-11	Pre-China I	634001
2017-01-12	China III	1.54867e+08
2017-01-12	China IV	1.7833e+08
2017-01-12	China V	8.10134e+06
2017-01-12	China II	4.76054e+06
2017-01-12	China I	943730
2017-01-12	Pre-China I	634311
2017-01-03	China III	1.0772e+08
2017-01-03	China IV	1.29741e+08
2017-01-03	China V	5.80583e+06
2017-01-03	China II	3.59622e+06
2017-01-03	China I	641695
2017-01-03	Pre-China I	424153
2017-01-13	China II	4.8996e+06
2017-01-13	China III	1.63422e+08
2017-01-13	China IV	1.85914e+08
2017-01-13	China V	8.10904e+06
2017-01-13	China I	923937
2017-01-13	Pre-China I	544650
2017-01-07	China III	1.1232e+08
2017-01-07	China IV	1.30006e+08
2017-01-07	China V	5.64658e+06
2017-01-07	China I	628678
2017-01-07	China II	3.67551e+06
2017-01-07	Pre-China I	428026
2017-01-10	China II	5.08803e+06
2017-01-10	China III	1.66397e+08
2017-01-10	China IV	1.87101e+08
2017-01-10	China V	8.25516e+06
2017-01-10	China I	951529
2017-01-10	Pre-China I	674594
2017-01-14	China II	4.93129e+06
2017-01-14	China III	1.65948e+08
2017-01-14	China IV	1.90592e+08
2017-01-14	China V	8.34233e+06
2017-01-14	China I	911679
2017-01-14	Pre-China I	655899
2017-01-06	China II	4.37303e+06
2017-01-06	China III	1.3177e+08
2017-01-06	China IV	1.54176e+08
2017-01-06	China V	6.96512e+06
2017-01-06	China I	863281
2017-01-06	Pre-China I	538574
2017-01-02	Pre-China I	351631
2017-01-16	China III	1.48608e+08
2017-01-16	China IV	1.7808e+08
2017-01-16	China V	7.56521e+06
2017-01-16	China II	4.38558e+06
2017-01-16	China I	738625
2017-01-16	Pre-China I	559165
2017-01-15	China III	1.5663e+08
2017-01-15	China IV	1.84209e+08
2017-01-15	China V	7.59897e+06
2017-01-15	China I	796402
2017-01-15	China II	4.49304e+06
2017-01-15	Pre-China I	660712
2017-01-19	China II	3.31036e+06
2017-01-19	China III	1.11111e+08
2017-01-19	China IV	1.425e+08
2017-01-19	China V	6.11087e+06
2017-01-19	China I	624064
2017-01-19	Pre-China I	415556
2017-01-20	China I	591686
2017-01-20	China III	1.02876e+08
2017-01-20	China IV	1.32581e+08
2017-01-20	China V	5.98933e+06
2017-01-20	China II	3.18863e+06
2017-01-20	Pre-China I	428682
2017-01-24	China III	4.92576e+07
2017-01-24	China I	278610
2017-01-24	China IV	7.61792e+07
2017-01-24	China V	3.70303e+06
2017-01-24	China II	1.54147e+06
2017-01-24	Pre-China I	188718
2017-01-28	China IV	1.38622e+07
2017-01-28	China III	7.44172e+06
2017-01-28	China V	724348
2017-01-28	China I	36192.5
2017-01-28	China II	194663
2017-01-28	Pre-China I	34612.6
2017-01-23	China III	6.55635e+07
2017-01-23	China IV	9.58563e+07
2017-01-23	China V	4.69737e+06
2017-01-23	China II	1.95366e+06
2017-01-23	China I	384547
2017-01-23	Pre-China I	239222
2017-01-18	China IV	1.75555e+08
2017-01-18	China I	800645
2017-01-18	China II	4.27991e+06
2017-01-18	China III	1.40281e+08
2017-01-18	China V	7.75326e+06
2017-01-18	Pre-China I	558220
2017-01-22	China I	477260
2017-01-22	China III	8.16135e+07
2017-01-22	China IV	1.12922e+08
2017-01-22	China V	5.22445e+06
2017-01-22	China II	2.5543e+06
2017-01-22	Pre-China I	291214
2017-01-26	China III	1.83607e+07
2017-01-26	China IV	3.13922e+07
2017-01-26	China II	508620
2017-01-26	China I	149318
2017-01-26	China V	1.59471e+06
2017-02-11	China III	7.83326e+07
2017-02-11	China IV	1.17039e+08
2017-02-11	China V	5.39074e+06
2017-02-11	China II	2.25433e+06
2017-02-11	China I	510463
2017-02-11	Pre-China I	327991
2017-01-26	Pre-China I	72121
2017-01-21	China III	9.54597e+07
2017-01-21	China IV	1.27096e+08
2017-01-21	China V	5.79612e+06
2017-01-21	China II	2.94568e+06
2017-01-21	China I	523861
2017-01-21	Pre-China I	374635
2017-01-17	China III	1.44097e+08
2017-01-17	China IV	1.76542e+08
2017-01-17	China V	7.72539e+06
2017-01-17	China I	756549
2017-01-17	China II	4.20746e+06
2017-01-17	Pre-China I	530970
2017-01-29	China IV	2.42178e+07
2017-01-29	China I	46703.1
2017-01-29	China III	1.19839e+07
2017-01-29	China V	1.0289e+06
2017-01-29	China II	322965
2017-01-29	Pre-China I	49287.3
2017-01-25	China I	202781
2017-01-25	China III	3.33848e+07
2017-01-25	China IV	5.38652e+07
2017-01-25	China V	2.62835e+06
2017-01-25	China II	954923
2017-01-25	Pre-China I	126494
2017-01-27	China IV	1.36569e+07
2017-01-27	China V	763738
2017-01-27	China I	40962.3
2017-01-27	China II	197055
2017-01-27	China III	7.39815e+06
2017-01-27	Pre-China I	24015.9
2017-02-09	China III	1.02981e+08
2017-02-09	China IV	1.37688e+08
2017-02-09	China V	5.81203e+06
2017-02-09	China II	2.99261e+06
2017-02-09	China I	608919
2017-02-10	China III	1.01915e+08
2017-02-10	China IV	1.38391e+08
2017-02-10	China V	6.01716e+06
2017-02-10	China II	2.93497e+06
2017-02-10	China I	686406
2017-02-10	Pre-China I	389601
2017-02-07	China III	9.41683e+07
2017-02-07	China IV	1.29596e+08
2017-02-07	China I	553810
2017-02-07	China V	5.59896e+06
2017-02-07	China II	2.64847e+06
2017-02-07	Pre-China I	293931
2017-02-06	China I	505069
2017-02-06	China II	2.35904e+06
2017-02-06	China III	8.74145e+07
2017-02-06	China IV	1.32209e+08
2017-02-06	China V	5.29405e+06
2017-02-06	Pre-China I	338177
2017-02-09	Pre-China I	324645
2017-02-12	China III	9.66655e+07
2017-02-12	China IV	1.33611e+08
2017-02-12	China V	5.41492e+06
2017-02-12	China I	622283
2017-02-12	China II	2.59971e+06
2017-02-12	Pre-China I	367999
2017-01-30	China III	1.63324e+07
2017-01-30	China IV	3.32573e+07
2017-01-30	China V	1.35885e+06
2017-01-30	China I	59109
2017-01-30	China II	383134
2017-01-30	Pre-China I	88496.9
2017-02-02	China III	3.16448e+07
2017-02-02	China I	190186
2017-02-02	China IV	6.08434e+07
2017-02-02	China V	2.15561e+06
2017-02-02	China II	805193
2017-02-05	China I	404884
2017-02-05	China III	6.99749e+07
2017-02-05	China IV	1.09723e+08
2017-02-05	China V	4.34516e+06
2017-02-05	China II	1.85362e+06
2017-02-05	Pre-China I	272085
2017-02-08	China III	9.80039e+07
2017-02-08	China IV	1.25415e+08
2017-02-08	China V	5.2824e+06
2017-02-08	China I	503804
2017-02-08	China II	2.77304e+06
2017-02-08	Pre-China I	358658
2017-02-01	China III	2.14313e+07
2017-02-01	China IV	4.24526e+07
2017-02-01	China V	1.73169e+06
2017-02-01	China I	73413.7
2017-02-01	China II	582494
2017-02-02	Pre-China I	140168
2017-02-01	Pre-China I	62796.9
2017-02-03	China III	4.34106e+07
2017-02-03	China IV	7.74644e+07
2017-02-03	China V	2.93363e+06
2017-02-03	China I	242585
2017-02-03	China II	1.17062e+06
2017-02-04	China III	5.90813e+07
2017-02-04	China IV	9.77723e+07
2017-02-04	China II	1.58303e+06
2017-02-04	China V	3.68313e+06
2017-02-04	China I	302560
2017-02-04	Pre-China I	242505
2017-02-16	China III	1.49171e+08
2017-02-16	China IV	1.79291e+08
2017-02-16	China V	7.44143e+06
2017-02-16	China II	4.30676e+06
2017-02-16	China I	824282
2017-02-16	Pre-China I	551624
2017-02-03	Pre-China I	155532
2017-02-13	China IV	1.54503e+08
2017-02-13	China III	1.19659e+08
2017-02-13	China V	6.51125e+06
2017-02-13	China II	3.46563e+06
2017-02-13	China I	673714
2017-02-13	Pre-China I	405848
2017-02-25	China III	1.55598e+08
2017-02-25	China IV	1.89657e+08
2017-02-25	China V	7.88734e+06
2017-02-25	China I	914868
2017-02-25	China II	4.46784e+06
2017-02-25	Pre-China I	546135
2017-02-20	China III	1.46766e+08
2017-02-20	China IV	1.77836e+08
2017-02-20	China V	7.52747e+06
2017-02-20	China I	853551
2017-02-20	China II	4.22917e+06
2017-02-20	Pre-China I	546297
2017-02-15	China III	1.46613e+08
2017-02-15	China IV	1.76247e+08
2017-02-15	China I	862496
2017-02-15	China II	4.09836e+06
2017-02-15	China V	7.4081e+06
2017-02-15	Pre-China I	493253
2017-02-19	China IV	1.76189e+08
2017-02-19	China II	4.16547e+06
2017-02-19	China III	1.44633e+08
2017-02-19	China V	7.32806e+06
2017-02-19	China I	820725
2017-02-19	Pre-China I	502981
2017-01-31	China IV	3.9505e+07
2017-01-31	China III	1.96551e+07
2017-01-31	China V	1.62926e+06
2017-01-31	China I	58182.5
2017-01-31	China II	491875
2017-02-23	China II	4.37975e+06
2017-02-23	China III	1.42322e+08
2017-02-23	China IV	1.71562e+08
2017-02-23	China V	7.29217e+06
2017-02-23	China I	880831
2017-02-23	Pre-China I	494224
2017-01-31	Pre-China I	70323.1
2017-02-18	China III	1.50096e+08
2017-02-18	China IV	1.81973e+08
2017-02-18	China V	7.45649e+06
2017-02-18	China II	4.30935e+06
2017-02-18	China I	916159
2017-02-18	Pre-China I	585982
2017-02-17	China IV	1.82066e+08
2017-02-17	China III	1.50526e+08
2017-02-17	China V	7.68719e+06
2017-02-17	China II	4.21488e+06
2017-02-17	China I	854411
2017-02-17	Pre-China I	513778
2017-02-26	China III	1.45909e+08
2017-02-26	China IV	1.79707e+08
2017-02-26	China V	7.40406e+06
2017-02-26	China II	4.10903e+06
2017-02-26	Pre-China I	460348
2017-02-26	China I	874538
2017-02-24	China III	1.56741e+08
2017-02-24	China IV	1.88388e+08
2017-02-24	China V	8.10304e+06
2017-02-24	China II	4.58664e+06
2017-02-24	China I	968593
2017-02-24	Pre-China I	580467
2017-02-21	China III	1.16575e+08
2017-02-21	China IV	1.37103e+08
2017-02-21	China V	6.23935e+06
2017-02-21	China I	771057
2017-02-21	China II	3.64065e+06
2017-02-21	Pre-China I	431151
2017-02-22	China IV	9.98728e+07
2017-02-22	China III	8.42619e+07
2017-02-22	China V	4.80346e+06
2017-02-22	China I	483592
2017-02-22	China II	2.85251e+06
2017-02-22	Pre-China I	283955
2017-02-14	China III	1.35224e+08
2017-02-14	China IV	1.66507e+08
2017-02-14	China II	3.86977e+06
2017-02-14	China V	6.69636e+06
2017-02-14	China I	764323
2017-02-14	Pre-China I	559026
2017-03-01	Pre-China I	544740
2017-03-01	China III	1.51505e+08
2017-03-01	China IV	1.84898e+08
2017-03-01	China V	8.16425e+06
2017-03-01	China II	4.57131e+06
2017-03-01	China I	990809
2017-02-27	China III	1.46963e+08
2017-02-27	China IV	1.83349e+08
2017-02-27	China V	7.83678e+06
2017-02-27	China II	4.45498e+06
2017-02-27	China I	935240
2017-02-27	Pre-China I	565915
2017-03-05	China III	1.42761e+08
2017-03-05	China IV	1.78996e+08
2017-03-05	China V	7.73616e+06
2017-03-05	China II	4.18731e+06
2017-03-05	China I	824679
2017-03-05	Pre-China I	546301
2017-03-04	China II	4.46001e+06
2017-03-04	China III	1.51785e+08
2017-03-04	China IV	1.88275e+08
2017-03-04	China V	8.29168e+06
2017-03-04	China I	903106
2017-03-04	Pre-China I	594776
2017-03-02	China III	1.55509e+08
2017-03-02	China IV	1.91722e+08
2017-03-02	China V	8.2733e+06
2017-03-02	China I	1.02882e+06
2017-03-02	China II	4.58826e+06
2017-03-02	Pre-China I	589681
2017-03-08	China III	1.58326e+08
2017-03-08	China IV	1.94069e+08
2017-03-08	China V	8.33187e+06
2017-03-08	China II	4.64598e+06
2017-03-08	China I	1.02483e+06
2017-03-08	Pre-China I	538455
2017-03-11	China III	1.5529e+08
2017-03-11	China IV	1.95147e+08
2017-03-11	China V	8.56007e+06
2017-03-11	China II	4.39531e+06
2017-03-11	China I	958025
2017-03-11	Pre-China I	545847
2017-02-28	China II	4.44047e+06
2017-02-28	China III	1.52078e+08
2017-02-28	China IV	1.85587e+08
2017-02-28	China V	7.99832e+06
2017-02-28	China I	954176
2017-02-28	Pre-China I	561444
2017-03-07	China III	1.53411e+08
2017-03-07	China IV	1.91942e+08
2017-03-07	China V	8.28784e+06
2017-03-07	China I	957235
2017-03-07	China II	4.52441e+06
2017-03-07	Pre-China I	596758
2017-03-12	China III	1.46049e+08
2017-03-12	China IV	1.83861e+08
2017-03-12	China V	7.91643e+06
2017-03-12	China II	4.16275e+06
2017-03-12	China I	868601
2017-03-12	Pre-China I	551759
2017-03-03	China III	1.56735e+08
2017-03-03	China IV	1.93073e+08
2017-03-03	China V	8.51415e+06
2017-03-03	China II	4.50565e+06
2017-03-03	China I	985473
2017-03-03	Pre-China I	583102
2017-03-06	China IV	1.80785e+08
2017-03-06	China III	1.46569e+08
2017-03-06	China V	7.68435e+06
2017-03-06	China I	969569
2017-03-06	China II	4.2322e+06
2017-03-06	Pre-China I	527029
2017-03-19	China III	1.62858e+08
2017-03-19	China IV	2.03559e+08
2017-03-19	China V	8.74313e+06
2017-03-19	China II	4.66873e+06
2017-03-19	China I	1.03088e+06
2017-03-19	Pre-China I	543204
2017-03-09	China III	1.57828e+08
2017-03-09	China IV	1.96159e+08
2017-03-09	China V	8.68884e+06
2017-03-09	China II	4.89567e+06
2017-03-09	China I	1.00303e+06
2017-03-09	Pre-China I	587413
2017-03-10	China IV	1.96502e+08
2017-03-10	China III	1.59952e+08
2017-03-10	China V	8.67921e+06
2017-03-10	China II	4.70906e+06
2017-03-10	China I	1.0513e+06
2017-03-10	Pre-China I	570398
2017-03-15	China III	1.68026e+08
2017-03-15	China IV	2.0572e+08
2017-03-15	China V	9.07469e+06
2017-03-15	China I	1.04271e+06
2017-03-15	China II	4.95858e+06
2017-03-15	Pre-China I	607978
2017-03-13	China III	1.52618e+08
2017-03-13	China I	953202
2017-03-13	China IV	1.9009e+08
2017-03-13	China V	8.50663e+06
2017-03-13	China II	4.42407e+06
2017-03-13	Pre-China I	613091
2017-03-18	China I	1.03694e+06
2017-03-18	China III	1.6696e+08
2017-03-18	China IV	2.06253e+08
2017-03-18	China V	9.00255e+06
2017-03-18	China II	4.82656e+06
2017-03-18	Pre-China I	614547
2017-03-21	China II	5.10294e+06
2017-03-21	China III	1.71638e+08
2017-03-21	China IV	2.10271e+08
2017-03-21	China V	9.15537e+06
2017-03-21	China I	1.037e+06
2017-03-21	Pre-China I	640011
2017-03-22	China IV	2.14272e+08
2017-03-22	China III	1.75471e+08
2017-03-22	China V	9.36908e+06
2017-03-22	China II	5.17744e+06
2017-03-22	China I	1.15463e+06
2017-03-22	Pre-China I	692677
2017-03-25	China III	1.5033e+08
2017-03-25	China IV	1.80053e+08
2017-03-25	China V	7.97445e+06
2017-03-25	China II	4.51001e+06
2017-03-25	Pre-China I	479785
2017-03-25	China I	810901
2017-03-26	China III	1.59724e+08
2017-03-26	China II	4.42246e+06
2017-03-26	China IV	1.90823e+08
2017-03-26	China V	8.55769e+06
2017-03-26	China I	857999
2017-03-26	Pre-China I	600819
2017-03-16	China III	1.68264e+08
2017-03-16	China IV	2.08929e+08
2017-03-16	China V	9.15253e+06
2017-03-16	China II	4.9786e+06
2017-03-16	China I	1.03125e+06
2017-03-16	Pre-China I	633112
2017-03-17	China IV	2.07736e+08
2017-03-17	China III	1.69215e+08
2017-03-17	China V	9.00867e+06
2017-03-17	China II	5.03578e+06
2017-03-17	China I	1.06411e+06
2017-03-17	Pre-China I	620132
2017-03-14	China II	4.74002e+06
2017-03-14	China III	1.6258e+08
2017-03-14	China IV	1.98946e+08
2017-03-14	China V	8.61726e+06
2017-03-14	China I	1.07139e+06
2017-03-14	Pre-China I	626264
2017-03-20	China III	1.6752e+08
2017-03-20	China IV	2.0293e+08
2017-03-20	China V	8.65624e+06
2017-03-20	China II	4.84889e+06
2017-03-20	China I	1.10289e+06
2017-03-20	Pre-China I	641333
2017-03-24	China III	1.47381e+08
2017-03-24	China IV	1.75697e+08
2017-03-24	China V	8.01049e+06
2017-03-24	China I	789160
2017-03-24	China II	4.25097e+06
2017-03-24	Pre-China I	490132
2017-03-23	China I	898712
2017-03-23	China III	1.63502e+08
2017-03-23	China IV	2.01015e+08
2017-03-23	China V	8.82484e+06
2017-03-23	China II	4.78358e+06
2017-03-23	Pre-China I	614162
2017-03-27	China III	1.72425e+08
2017-03-27	China IV	2.10152e+08
2017-03-27	China V	8.94483e+06
2017-03-27	China II	4.81144e+06
2017-03-27	China I	1.06656e+06
2017-03-27	Pre-China I	580163
2017-04-02	China I	923566
2017-04-02	China II	4.3976e+06
2017-04-02	China III	1.55354e+08
2017-04-02	China IV	1.99151e+08
2017-04-02	China V	9.05745e+06
2017-04-02	Pre-China I	600492
2017-04-09	China III	1.62271e+08
2017-04-09	China IV	2.08688e+08
2017-04-09	China V	9.52367e+06
2017-04-09	China I	983612
2017-04-09	Pre-China I	544599
2017-04-09	China II	4.48458e+06
2017-04-04	China III	1.1203e+08
2017-04-04	China IV	1.61858e+08
2017-04-04	China V	7.2305e+06
2017-04-04	China II	3.34665e+06
2017-04-04	China I	604969
2017-04-04	Pre-China I	386469
2017-04-08	China III	1.61694e+08
2017-04-08	China IV	2.08354e+08
2017-04-08	China V	9.79288e+06
2017-04-08	China II	4.69049e+06
2017-04-08	China I	911541
2017-04-08	Pre-China I	641418
2017-04-01	China II	4.99399e+06
2017-04-01	China III	1.75549e+08
2017-04-01	China IV	2.18214e+08
2017-04-01	China V	9.72345e+06
2017-04-01	China I	1.09361e+06
2017-04-01	Pre-China I	605487
2017-03-28	China IV	2.1066e+08
2017-03-28	China III	1.76893e+08
2017-03-28	China V	9.29692e+06
2017-03-28	China I	1.16752e+06
2017-03-28	China II	5.05772e+06
2017-03-28	Pre-China I	617006
2017-04-05	China III	1.43605e+08
2017-04-05	China IV	1.89375e+08
2017-04-05	China V	7.97735e+06
2017-04-05	China II	4.11927e+06
2017-04-05	China I	776554
2017-04-05	Pre-China I	494836
2017-03-29	China III	1.81632e+08
2017-03-29	China IV	2.177e+08
2017-03-29	China V	9.47711e+06
2017-03-29	China II	5.14024e+06
2017-03-29	China I	1.22162e+06
2017-03-29	Pre-China I	584714
2017-03-30	China III	1.83788e+08
2017-03-30	China IV	2.19647e+08
2017-03-30	China V	9.62929e+06
2017-03-30	China II	5.2435e+06
2017-03-30	China I	1.11061e+06
2017-03-30	Pre-China I	701175
2017-04-03	China III	1.38575e+08
2017-04-03	China IV	1.85387e+08
2017-04-03	China V	8.47972e+06
2017-04-03	China II	3.81481e+06
2017-04-03	China I	728815
2017-04-03	Pre-China I	500941
2017-04-07	China II	5.09114e+06
2017-04-07	China III	1.77623e+08
2017-04-07	China IV	2.16443e+08
2017-04-07	China V	9.4966e+06
2017-04-07	China I	1.05312e+06
2017-04-07	Pre-China I	597773
2017-03-31	China III	1.8323e+08
2017-03-31	China IV	2.21316e+08
2017-03-31	China V	9.79213e+06
2017-03-31	China II	5.19591e+06
2017-03-31	China I	1.12652e+06
2017-03-31	Pre-China I	656760
2017-04-06	China I	887873
2017-04-06	China III	1.64023e+08
2017-04-06	China IV	1.99624e+08
2017-04-06	China V	8.61612e+06
2017-04-06	China II	4.61052e+06
2017-04-06	Pre-China I	577503
2017-04-10	China III	1.72714e+08
2017-04-10	China IV	2.1189e+08
2017-04-10	China V	9.4996e+06
2017-04-10	China II	4.81292e+06
2017-04-10	China I	1.0759e+06
2017-04-10	Pre-China I	658357
2017-04-18	China III	1.81121e+08
2017-04-18	China IV	2.24797e+08
2017-04-18	China V	1.0273e+07
2017-04-18	China II	4.89309e+06
2017-04-18	China I	1.05037e+06
2017-04-18	Pre-China I	636655
2017-04-23	China III	1.7929e+08
2017-04-23	China IV	2.22858e+08
2017-04-23	China V	1.00252e+07
2017-04-23	China I	1.01208e+06
2017-04-23	China II	4.72275e+06
2017-04-23	Pre-China I	535410
2017-04-19	China IV	2.29618e+08
2017-04-19	China III	1.84528e+08
2017-04-19	China V	1.07332e+07
2017-04-19	China II	5.14731e+06
2017-04-19	China I	1.05058e+06
2017-04-19	Pre-China I	620892
2017-04-16	China III	1.69708e+08
2017-04-16	China IV	2.17723e+08
2017-04-16	China V	9.90963e+06
2017-04-16	China II	4.66871e+06
2017-04-16	China I	946557
2017-04-16	Pre-China I	615145
2017-04-22	China III	1.83811e+08
2017-04-22	China IV	2.27184e+08
2017-04-22	China V	1.07687e+07
2017-04-22	China II	5.07582e+06
2017-04-22	China I	980930
2017-04-22	Pre-China I	638413
2017-04-15	China II	5.01395e+06
2017-04-15	China III	1.79413e+08
2017-04-15	China IV	2.22874e+08
2017-04-15	China V	1.02069e+07
2017-04-15	China I	1.09278e+06
2017-04-15	Pre-China I	582114
2017-04-11	China II	5.13947e+06
2017-04-11	China III	1.79458e+08
2017-04-11	China IV	2.21192e+08
2017-04-11	China V	9.8869e+06
2017-04-11	China I	1.19603e+06
2017-04-11	Pre-China I	625052
2017-04-17	China III	1.72683e+08
2017-04-17	China IV	2.20867e+08
2017-04-17	China V	1.01938e+07
2017-04-17	China II	4.76822e+06
2017-04-17	China I	1.06441e+06
2017-04-17	Pre-China I	625160
2017-05-07	China III	1.71083e+08
2017-05-07	China IV	2.14584e+08
2017-05-07	China V	1.04398e+07
2017-05-07	China II	4.39265e+06
2017-05-07	China I	916174
2017-05-07	Pre-China I	495943
2017-05-02	China I	844972
2017-05-02	China III	1.47281e+08
2017-05-02	China IV	1.96109e+08
2017-05-02	China V	9.32807e+06
2017-05-02	China II	4.01524e+06
2017-05-02	Pre-China I	488714
2017-04-21	China I	1.13746e+06
2017-04-21	China II	5.17908e+06
2017-04-21	China III	1.88182e+08
2017-04-21	China IV	2.27314e+08
2017-04-21	China V	1.06572e+07
2017-04-21	Pre-China I	629389
2017-04-12	China III	1.80762e+08
2017-04-12	China IV	2.22758e+08
2017-04-12	China V	1.02475e+07
2017-04-12	China II	5.21996e+06
2017-04-12	China I	1.10791e+06
2017-04-12	Pre-China I	649573
2017-04-20	China III	1.81397e+08
2017-04-20	China IV	2.23852e+08
2017-04-20	China V	1.0645e+07
2017-04-20	China I	1.10369e+06
2017-04-20	China II	5.16667e+06
2017-04-20	Pre-China I	606060
2017-05-16	China II	4.33622e+06
2017-05-16	China III	1.49292e+08
2017-05-16	China IV	1.85505e+08
2017-05-16	China V	8.40381e+06
2017-05-16	China I	851399
2017-05-16	Pre-China I	475338
2017-04-14	China IV	2.26723e+08
2017-04-14	China II	5.16715e+06
2017-04-14	China III	1.85034e+08
2017-04-14	China V	1.04687e+07
2017-04-14	China I	1.11153e+06
2017-04-14	Pre-China I	603669
2017-04-13	China III	1.83284e+08
2017-04-13	China IV	2.26004e+08
2017-04-13	China V	1.02394e+07
2017-04-13	China I	1.11289e+06
2017-04-13	China II	5.22576e+06
2017-04-13	Pre-China I	586225
2017-05-03	China III	1.58316e+08
2017-05-03	China IV	1.99984e+08
2017-05-03	China V	9.69278e+06
2017-05-03	China I	953280
2017-05-03	China II	4.32632e+06
2017-05-03	Pre-China I	504116
2017-04-24	China I	1.07707e+06
2017-04-24	China III	1.80523e+08
2017-04-24	China IV	2.25362e+08
2017-04-24	China V	1.04462e+07
2017-04-24	China II	4.93976e+06
2017-04-24	Pre-China I	611614
2017-05-21	China IV	2.06537e+08
2017-05-21	China I	916144
2017-05-21	China III	1.57779e+08
2017-05-21	China V	1.07015e+07
2017-05-21	China II	4.23539e+06
2017-05-21	Pre-China I	475987
2017-04-30	China III	1.41428e+08
2017-04-30	China IV	1.91395e+08
2017-04-30	China V	9.43432e+06
2017-04-30	China II	3.74796e+06
2017-04-30	China I	830180
2017-04-30	Pre-China I	463723
2017-04-29	China III	1.65859e+08
2017-04-29	China IV	2.11e+08
2017-04-29	China V	1.02184e+07
2017-04-29	China I	881473
2017-04-29	China II	4.59798e+06
2017-04-29	Pre-China I	529064
2017-05-08	China III	1.6784e+08
2017-05-08	China IV	2.09087e+08
2017-05-08	China V	9.79026e+06
2017-05-08	China I	960898
2017-05-08	China II	4.60115e+06
2017-05-08	Pre-China I	544687
2017-05-05	China IV	2.10271e+08
2017-05-05	China III	1.70733e+08
2017-05-05	China V	1.00133e+07
2017-05-05	China I	946847
2017-05-05	China II	4.55841e+06
2017-05-05	Pre-China I	532231
2017-05-06	China I	1.0018e+06
2017-05-06	China III	1.75939e+08
2017-05-06	China IV	2.17677e+08
2017-05-06	China V	1.05321e+07
2017-05-06	China II	4.65203e+06
2017-05-06	Pre-China I	558265
2017-04-25	China II	5.06011e+06
2017-04-25	China III	1.88402e+08
2017-04-25	China IV	2.27613e+08
2017-04-25	China V	1.06739e+07
2017-04-25	China I	1.14359e+06
2017-04-25	Pre-China I	636878
2017-05-30	China III	1.33324e+08
2017-05-30	China IV	1.89389e+08
2017-05-30	China V	9.88629e+06
2017-05-30	China II	3.39611e+06
2017-05-30	China I	687307
2017-05-30	Pre-China I	391111
2017-05-01	China III	1.20634e+08
2017-05-01	China IV	1.71076e+08
2017-05-01	China V	8.40583e+06
2017-05-01	China I	764909
2017-05-01	China II	3.22617e+06
2017-05-01	Pre-China I	358050
2017-04-28	China I	1.05879e+06
2017-04-28	China III	1.84111e+08
2017-04-28	China IV	2.26383e+08
2017-04-28	China V	1.06603e+07
2017-04-28	China II	5.19255e+06
2017-04-28	Pre-China I	599301
2017-05-17	China III	1.60705e+08
2017-05-17	China II	4.61894e+06
2017-05-17	China IV	1.99371e+08
2017-05-17	China V	9.44007e+06
2017-05-17	China I	936065
2017-05-17	Pre-China I	540936
2017-05-20	China III	1.61517e+08
2017-05-20	China II	4.61367e+06
2017-05-20	China IV	2.09219e+08
2017-05-20	China V	1.08022e+07
2017-05-20	China I	878622
2017-05-20	Pre-China I	470330
2017-06-04	China III	1.59007e+08
2017-06-04	China IV	2.10981e+08
2017-06-04	China V	1.112e+07
2017-06-04	China I	871915
2017-06-04	China II	4.16967e+06
2017-06-04	Pre-China I	430104
2017-04-27	China III	1.91371e+08
2017-04-27	China IV	2.31588e+08
2017-04-27	China V	1.10513e+07
2017-04-27	China I	1.07294e+06
2017-04-27	China II	5.42234e+06
2017-04-27	Pre-China I	624449
2017-05-31	China III	1.4981e+08
2017-05-31	China IV	2.02883e+08
2017-05-31	China V	1.05627e+07
2017-05-31	China II	4.07485e+06
2017-05-31	China I	895195
2017-05-31	Pre-China I	459668
2017-04-26	China I	1.11009e+06
2017-04-26	China II	5.28153e+06
2017-04-26	China III	1.90692e+08
2017-04-26	China IV	2.30697e+08
2017-04-26	China V	1.1065e+07
2017-04-26	Pre-China I	586055
2017-05-19	China IV	2.09682e+08
2017-05-19	China III	1.64784e+08
2017-05-19	China V	1.10303e+07
2017-05-19	China II	4.63425e+06
2017-05-19	China I	1.00506e+06
2017-05-19	Pre-China I	531363
2017-05-04	China II	4.5881e+06
2017-05-04	China III	1.65799e+08
2017-05-04	China IV	2.10057e+08
2017-05-04	China V	1.02245e+07
2017-05-04	China I	980013
2017-05-04	Pre-China I	585937
2017-05-15	China III	1.40897e+08
2017-05-15	China IV	1.76917e+08
2017-05-15	China V	7.57789e+06
2017-05-15	China II	3.92041e+06
2017-05-15	China I	819206
2017-05-15	Pre-China I	414307
2017-05-14	China III	1.3742e+08
2017-05-14	China IV	1.7598e+08
2017-05-14	China V	7.82949e+06
2017-05-14	Pre-China I	426396
2017-05-14	China I	705747
2017-05-14	China II	3.90539e+06
2017-05-22	China III	1.43172e+08
2017-05-22	China IV	1.90937e+08
2017-05-22	China V	9.85513e+06
2017-05-22	China II	3.84813e+06
2017-05-22	China I	722799
2017-05-22	Pre-China I	479087
2017-06-13	China III	1.66237e+08
2017-06-13	China I	994139
2017-06-13	China IV	2.22359e+08
2017-06-13	China V	1.17748e+07
2017-06-13	China II	4.5144e+06
2017-06-13	Pre-China I	476080
2017-05-09	China III	1.68876e+08
2017-05-09	China IV	2.06562e+08
2017-05-09	China V	9.95926e+06
2017-05-09	China I	1.00335e+06
2017-05-09	China II	4.50442e+06
2017-05-09	Pre-China I	485664
2017-06-03	China III	1.6445e+08
2017-06-03	China IV	2.18252e+08
2017-06-03	China V	1.14215e+07
2017-06-03	China II	4.47588e+06
2017-06-03	China I	879370
2017-06-03	Pre-China I	464906
2017-05-12	China IV	1.96617e+08
2017-05-12	China III	1.59611e+08
2017-05-12	China I	936952
2017-05-12	China V	9.57183e+06
2017-05-12	China II	4.64283e+06
2017-05-12	Pre-China I	457395
2017-05-11	China II	4.77777e+06
2017-05-11	China III	1.66339e+08
2017-05-11	China IV	2.04229e+08
2017-05-11	China V	9.65941e+06
2017-05-11	China I	1.0116e+06
2017-05-11	Pre-China I	398139
2017-05-29	China V	1.06232e+07
2017-05-29	China III	1.50612e+08
2017-05-29	China IV	2.05819e+08
2017-05-29	China II	3.7891e+06
2017-05-29	China I	820115
2017-05-29	Pre-China I	446382
2017-05-13	China I	785020
2017-05-13	China III	1.49387e+08
2017-05-13	China IV	1.85511e+08
2017-05-13	China V	8.48277e+06
2017-05-13	China II	4.17441e+06
2017-05-13	Pre-China I	429044
2017-06-18	China II	4.31282e+06
2017-06-18	China III	1.66877e+08
2017-06-18	China IV	2.24141e+08
2017-06-18	China V	1.17742e+07
2017-06-18	China I	886108
2017-06-18	Pre-China I	525105
2017-06-02	China III	1.67487e+08
2017-06-02	China IV	2.22436e+08
2017-06-02	China V	1.15046e+07
2017-06-02	China I	868016
2017-06-02	China II	4.48494e+06
2017-06-02	Pre-China I	515817
2017-06-14	China III	1.76154e+08
2017-06-14	China II	4.62891e+06
2017-06-14	China IV	2.29966e+08
2017-06-14	China V	1.22384e+07
2017-06-14	China I	981539
2017-06-14	Pre-China I	500860
2017-05-28	China III	1.64394e+08
2017-05-28	China IV	2.16182e+08
2017-05-28	China V	1.12062e+07
2017-05-28	China II	4.41611e+06
2017-05-28	China I	849146
2017-05-28	Pre-China I	496109
2017-05-18	China III	1.66589e+08
2017-05-18	China IV	2.09001e+08
2017-05-18	China V	1.08375e+07
2017-05-18	China II	4.70373e+06
2017-05-18	China I	938025
2017-05-18	Pre-China I	475046
2017-06-05	China IV	2.15106e+08
2017-06-05	China III	1.61334e+08
2017-06-05	China V	1.13426e+07
2017-06-05	China I	873788
2017-06-05	China II	4.35584e+06
2017-06-05	Pre-China I	501720
2017-05-10	China II	4.79224e+06
2017-05-10	China III	1.69985e+08
2017-05-10	China IV	2.08773e+08
2017-05-10	China V	9.84661e+06
2017-05-10	China I	919106
2017-05-10	Pre-China I	497996
2017-07-02	China I	897137
2017-07-02	China III	1.63618e+08
2017-07-02	China IV	2.24617e+08
2017-07-02	China V	1.17807e+07
2017-07-02	China II	4.24617e+06
2017-07-02	Pre-China I	497260
2017-05-23	China III	1.53652e+08
2017-05-23	China IV	2.01553e+08
2017-05-23	China V	1.04194e+07
2017-05-23	China II	4.30728e+06
2017-05-23	China I	834784
2017-05-23	Pre-China I	427135
2017-05-27	China III	1.76382e+08
2017-05-27	China IV	2.2605e+08
2017-05-27	China V	1.16336e+07
2017-05-27	China II	5.01931e+06
2017-05-27	China I	938903
2017-05-27	Pre-China I	470525
2017-06-27	China II	5.06244e+06
2017-06-27	China III	1.86584e+08
2017-06-27	China IV	2.4012e+08
2017-06-27	China V	1.23774e+07
2017-06-27	China I	937700
2017-06-27	Pre-China I	557480
2017-06-12	China I	906214
2017-06-12	China III	1.60008e+08
2017-06-12	China IV	2.16676e+08
2017-06-12	China V	1.14487e+07
2017-06-12	China II	4.15867e+06
2017-06-12	Pre-China I	419500
2017-06-28	China I	998379
2017-06-28	China III	1.88855e+08
2017-06-28	China IV	2.43784e+08
2017-06-28	China V	1.26771e+07
2017-06-28	China II	5.08871e+06
2017-06-28	Pre-China I	529176
2017-05-26	China II	4.91033e+06
2017-05-26	China III	1.8135e+08
2017-05-26	China IV	2.29315e+08
2017-05-26	China V	1.17274e+07
2017-05-26	China I	1.01422e+06
2017-05-26	Pre-China I	534850
2017-06-11	China III	1.56818e+08
2017-06-11	China IV	2.11643e+08
2017-06-11	China V	1.12928e+07
2017-06-11	China II	4.04982e+06
2017-06-11	China I	869328
2017-06-11	Pre-China I	433754
2017-07-12	China II	4.73004e+06
2017-07-12	China III	1.76601e+08
2017-07-12	China IV	2.43969e+08
2017-07-12	China V	1.2853e+07
2017-07-12	China I	1.03806e+06
2017-07-12	Pre-China I	582144
2017-06-17	China III	1.74941e+08
2017-06-17	China IV	2.31629e+08
2017-06-17	China V	1.20686e+07
2017-06-17	China II	4.71259e+06
2017-06-17	China I	897306
2017-06-17	Pre-China I	578008
2017-05-25	China III	1.80673e+08
2017-05-25	China IV	2.26298e+08
2017-05-25	China V	1.1713e+07
2017-05-25	China II	4.9742e+06
2017-05-25	China I	1.05745e+06
2017-05-25	Pre-China I	492725
2017-06-01	China III	1.66084e+08
2017-06-01	China IV	2.16415e+08
2017-06-01	China V	1.1331e+07
2017-06-01	China I	962006
2017-06-01	China II	4.37158e+06
2017-06-01	Pre-China I	412292
2017-07-16	China II	4.03202e+06
2017-07-16	China III	1.57838e+08
2017-07-16	China IV	2.31073e+08
2017-07-16	China V	1.21806e+07
2017-07-16	China I	772695
2017-07-16	Pre-China I	468832
2017-07-26	China II	4.46735e+06
2017-07-26	China III	1.62832e+08
2017-07-26	China IV	2.27938e+08
2017-07-26	China V	1.23657e+07
2017-07-26	Pre-China I	436508
2017-07-26	China I	894205
2017-06-16	China I	981164
2017-06-16	China III	1.78821e+08
2017-06-16	China IV	2.32107e+08
2017-06-16	China V	1.20237e+07
2017-06-16	China II	4.79787e+06
2017-06-16	Pre-China I	577060
2017-06-25	China III	1.67504e+08
2017-06-25	China II	4.31645e+06
2017-06-25	China IV	2.21773e+08
2017-06-25	China V	1.13938e+07
2017-06-25	China I	774732
2017-06-25	Pre-China I	547114
2017-05-24	China III	1.75143e+08
2017-05-24	China IV	2.20366e+08
2017-05-24	China V	1.1295e+07
2017-05-24	China II	4.80376e+06
2017-05-24	China I	1.01588e+06
2017-05-24	Pre-China I	500342
2017-08-09	China III	1.71789e+08
2017-08-09	China IV	2.45732e+08
2017-08-09	China V	1.32352e+07
2017-08-09	China I	930602
2017-08-09	China II	4.48575e+06
2017-08-09	Pre-China I	490689
2017-07-09	China III	1.57872e+08
2017-07-09	China IV	2.19729e+08
2017-07-09	China V	1.16805e+07
2017-07-09	China II	4.03069e+06
2017-07-09	China I	779765
2017-07-09	Pre-China I	439296
2017-07-11	China III	1.73419e+08
2017-07-11	China IV	2.3918e+08
2017-07-11	China V	1.2787e+07
2017-07-11	China II	4.62856e+06
2017-07-11	China I	938983
2017-07-11	Pre-China I	502522
2017-06-19	China III	1.71907e+08
2017-06-19	China IV	2.26952e+08
2017-06-19	China V	1.21628e+07
2017-06-19	China II	4.39934e+06
2017-06-19	China I	976666
2017-06-19	Pre-China I	563345
2017-06-08	China IV	2.24335e+08
2017-06-08	China III	1.74352e+08
2017-06-08	China V	1.14657e+07
2017-06-08	China I	898727
2017-06-08	China II	4.70531e+06
2017-06-08	Pre-China I	478938
2017-06-26	China II	4.61282e+06
2017-06-26	China III	1.78998e+08
2017-06-26	China IV	2.32841e+08
2017-06-26	China V	1.16598e+07
2017-06-26	China I	897585
2017-06-26	Pre-China I	536734
2017-06-06	China III	1.56421e+08
2017-06-06	China IV	2.0992e+08
2017-06-06	China V	1.07885e+07
2017-06-06	China II	4.37197e+06
2017-06-06	China I	779446
2017-06-06	Pre-China I	470368
2017-06-10	China IV	2.17421e+08
2017-06-10	China III	1.64979e+08
2017-06-10	China V	1.18911e+07
2017-06-10	China II	4.2892e+06
2017-06-10	China I	951618
2017-06-10	Pre-China I	489277
2017-06-09	China III	1.70989e+08
2017-06-09	China IV	2.23068e+08
2017-06-09	China V	1.19108e+07
2017-06-09	China I	994255
2017-06-09	China II	4.76927e+06
2017-06-09	Pre-China I	465305
2017-07-30	China II	4.22468e+06
2017-07-30	China III	1.61744e+08
2017-07-30	China IV	2.28875e+08
2017-07-30	China V	1.24504e+07
2017-07-30	China I	840533
2017-07-30	Pre-China I	455980
2017-07-01	China II	4.42566e+06
2017-07-01	China III	1.70221e+08
2017-07-01	China IV	2.30041e+08
2017-07-01	China V	1.21197e+07
2017-07-01	Pre-China I	478200
2017-07-01	China I	928401
2017-06-15	China IV	2.31351e+08
2017-06-15	China III	1.78017e+08
2017-06-15	China V	1.21248e+07
2017-06-15	China II	4.99623e+06
2017-06-15	China I	957514
2017-06-15	Pre-China I	522834
2017-08-23	China III	1.66212e+08
2017-08-23	China IV	2.32123e+08
2017-08-23	China V	1.2979e+07
2017-08-23	China II	4.50228e+06
2017-08-23	Pre-China I	436809
2017-08-23	China I	890270
2017-07-25	China II	4.77195e+06
2017-07-25	China III	1.72429e+08
2017-07-25	China IV	2.39468e+08
2017-07-25	China V	1.31541e+07
2017-07-25	China I	956804
2017-07-25	Pre-China I	468694
2017-07-23	China II	4.07665e+06
2017-07-23	China III	1.60247e+08
2017-07-23	China IV	2.30333e+08
2017-07-23	China V	1.21386e+07
2017-07-23	China I	726031
2017-07-23	Pre-China I	476994
2017-06-24	China III	1.54798e+08
2017-06-24	China IV	2.12146e+08
2017-06-24	China V	1.09234e+07
2017-06-24	China I	682809
2017-06-24	China II	4.19472e+06
2017-06-24	Pre-China I	522758
2017-06-30	China III	1.78436e+08
2017-06-30	China IV	2.35867e+08
2017-06-30	China V	1.26382e+07
2017-06-30	Pre-China I	560691
2017-06-30	China II	4.82874e+06
2017-06-30	China I	928458
2017-06-07	China III	1.69569e+08
2017-06-07	China IV	2.1889e+08
2017-06-07	China V	1.12435e+07
2017-06-07	China II	4.50073e+06
2017-06-07	China I	917556
2017-06-07	Pre-China I	508310
2017-08-08	China IV	2.47107e+08
2017-08-08	China III	1.73649e+08
2017-08-08	China V	1.31706e+07
2017-08-08	China I	990865
2017-08-08	China II	4.54557e+06
2017-08-08	Pre-China I	487673
2017-07-03	China I	918639
2017-07-03	China III	1.68445e+08
2017-07-03	China IV	2.28939e+08
2017-07-03	China V	1.21928e+07
2017-07-03	China II	4.41067e+06
2017-07-03	Pre-China I	518169
2017-07-10	China I	870616
2017-07-10	China III	1.63305e+08
2017-07-10	China IV	2.3024e+08
2017-07-10	China V	1.19769e+07
2017-07-10	China II	4.25787e+06
2017-07-10	Pre-China I	455195
2017-06-20	China II	4.62729e+06
2017-06-20	China III	1.79425e+08
2017-06-20	China IV	2.34205e+08
2017-06-20	China V	1.26033e+07
2017-06-20	China I	957363
2017-06-20	Pre-China I	512560
2017-06-23	China II	3.55229e+06
2017-06-23	China III	1.31633e+08
2017-06-23	China IV	1.95883e+08
2017-06-23	China V	1.0333e+07
2017-06-23	China I	591864
2017-06-23	Pre-China I	387553
2017-08-22	China II	4.61367e+06
2017-08-22	China III	1.72516e+08
2017-08-22	China IV	2.43795e+08
2017-08-22	China V	1.30968e+07
2017-08-22	China I	899350
2017-08-22	Pre-China I	484263
2017-06-29	China I	956936
2017-06-29	China II	4.88599e+06
2017-06-29	China III	1.83988e+08
2017-06-29	China IV	2.39873e+08
2017-06-29	China V	1.25698e+07
2017-06-29	Pre-China I	474702
2017-07-17	China III	1.6824e+08
2017-07-17	China IV	2.38914e+08
2017-07-17	China V	1.26972e+07
2017-07-17	China II	4.41257e+06
2017-07-17	China I	863397
2017-07-17	Pre-China I	530316
2017-06-22	China II	3.84783e+06
2017-06-22	China III	1.31451e+08
2017-06-22	China IV	1.92993e+08
2017-06-22	China V	1.09071e+07
2017-06-22	China I	602794
2017-06-22	Pre-China I	361102
2017-07-15	China IV	2.32306e+08
2017-07-15	China II	4.14133e+06
2017-07-15	China III	1.58435e+08
2017-07-15	China V	1.2411e+07
2017-07-15	China I	862013
2017-07-15	Pre-China I	460980
2017-08-13	China III	1.57022e+08
2017-08-13	China IV	2.32847e+08
2017-08-13	China V	1.1999e+07
2017-08-13	China I	784074
2017-08-13	China II	4.08753e+06
2017-08-13	Pre-China I	403946
2017-09-05	China III	1.6138e+08
2017-09-05	China IV	2.40083e+08
2017-09-05	China V	1.37166e+07
2017-09-05	China II	4.26469e+06
2017-09-05	China I	808741
2017-09-05	Pre-China I	494867
2017-09-06	China I	822481
2017-09-06	China III	1.76646e+08
2017-09-06	China IV	2.51981e+08
2017-09-06	China V	1.3731e+07
2017-09-06	China II	4.67446e+06
2017-09-06	Pre-China I	483983
2017-06-21	China II	4.87738e+06
2017-06-21	China III	1.78122e+08
2017-06-21	China IV	2.3095e+08
2017-06-21	China V	1.2687e+07
2017-06-21	China I	1.01067e+06
2017-06-21	Pre-China I	540730
2017-07-31	China III	1.70278e+08
2017-07-31	China IV	2.3662e+08
2017-07-31	China V	1.31385e+07
2017-07-31	China II	4.44783e+06
2017-07-31	China I	866023
2017-07-31	Pre-China I	465828
2017-07-08	China II	4.34818e+06
2017-07-08	China III	1.66947e+08
2017-07-08	China IV	2.25852e+08
2017-07-08	China V	1.18051e+07
2017-07-08	China I	789185
2017-07-08	Pre-China I	510293
2017-07-04	China I	885371
2017-07-04	China II	4.445e+06
2017-07-04	China III	1.66961e+08
2017-07-04	China IV	2.26606e+08
2017-07-04	China V	1.16254e+07
2017-07-04	Pre-China I	520661
2017-08-06	China IV	2.32587e+08
2017-08-06	China III	1.59439e+08
2017-08-06	China V	1.23212e+07
2017-08-06	China II	4.16484e+06
2017-08-06	China I	826298
2017-08-06	Pre-China I	409439
2017-09-19	China II	4.98598e+06
2017-09-19	China III	1.85654e+08
2017-09-19	China IV	2.64382e+08
2017-09-19	China V	1.49624e+07
2017-09-19	China I	951421
2017-09-19	Pre-China I	599483
2017-08-14	China I	920394
2017-08-14	China III	1.69434e+08
2017-08-14	China IV	2.44354e+08
2017-08-14	China V	1.2926e+07
2017-08-14	China II	4.47971e+06
2017-08-14	Pre-China I	552566
2017-07-18	China II	4.63391e+06
2017-07-18	China III	1.73002e+08
2017-07-18	China IV	2.40385e+08
2017-07-18	China V	1.28327e+07
2017-07-18	China I	956594
2017-07-18	Pre-China I	568232
2017-07-14	China IV	2.40839e+08
2017-07-14	China II	4.40498e+06
2017-07-14	China III	1.71607e+08
2017-07-14	China V	1.2721e+07
2017-07-14	China I	1.0127e+06
2017-07-14	Pre-China I	486282
2017-07-07	China III	1.48251e+08
2017-07-07	China IV	2.07736e+08
2017-07-07	China V	1.07959e+07
2017-07-07	China II	4.06356e+06
2017-07-07	China I	667564
2017-07-07	Pre-China I	438145
2017-07-05	China III	1.67927e+08
2017-07-05	China IV	2.26929e+08
2017-07-05	China V	1.21538e+07
2017-07-05	China II	4.52553e+06
2017-07-05	China I	855501
2017-07-05	Pre-China I	474281
2017-08-01	China III	1.76005e+08
2017-08-01	China IV	2.41706e+08
2017-08-01	China V	1.31217e+07
2017-08-01	China II	4.7771e+06
2017-08-01	China I	984475
2017-08-01	Pre-China I	535795
2017-07-24	China IV	2.33618e+08
2017-07-24	China II	4.42463e+06
2017-07-24	China III	1.63686e+08
2017-07-24	China V	1.28745e+07
2017-07-24	China I	917981
2017-07-24	Pre-China I	452020
2017-07-22	China III	1.57547e+08
2017-07-22	China IV	2.30264e+08
2017-07-22	China V	1.23167e+07
2017-07-22	China I	786437
2017-07-22	China II	4.20719e+06
2017-07-22	Pre-China I	463988
2017-07-06	China III	1.47817e+08
2017-07-06	China IV	2.10649e+08
2017-07-06	China V	1.0869e+07
2017-07-06	China I	834900
2017-07-06	China II	3.92117e+06
2017-07-06	Pre-China I	480036
2017-10-03	China II	2.56616e+06
2017-10-03	China III	1.00898e+08
2017-10-03	China IV	1.83603e+08
2017-10-03	China V	1.16548e+07
2017-10-03	China I	532237
2017-10-03	Pre-China I	305645
2017-07-13	China II	4.68786e+06
2017-07-13	China III	1.75062e+08
2017-07-13	China IV	2.43153e+08
2017-07-13	China V	1.29731e+07
2017-07-13	China I	985072
2017-07-13	Pre-China I	546054
2017-08-20	China I	911022
2017-08-20	China II	4.3133e+06
2017-08-20	China III	1.66434e+08
2017-08-20	China IV	2.40947e+08
2017-08-20	China V	1.31037e+07
2017-08-20	Pre-China I	540469
2017-07-29	China II	4.50357e+06
2017-07-29	China III	1.58848e+08
2017-07-29	China IV	2.29846e+08
2017-07-29	China V	1.28846e+07
2017-07-29	China I	898397
2017-07-29	Pre-China I	485265
2017-07-21	China III	1.61123e+08
2017-07-21	China I	849036
2017-07-21	China II	4.27143e+06
2017-07-21	China IV	2.31161e+08
2017-07-21	China V	1.23009e+07
2017-07-21	Pre-China I	447786
2017-08-27	China III	1.34862e+08
2017-08-27	China IV	2.13832e+08
2017-08-27	China V	1.18418e+07
2017-08-27	China I	627689
2017-08-27	China II	3.59763e+06
2017-08-27	Pre-China I	386607
2017-09-20	China II	5.06729e+06
2017-09-20	China III	1.88889e+08
2017-09-20	China IV	2.66941e+08
2017-09-20	China V	1.53598e+07
2017-09-20	China I	1.00937e+06
2017-09-20	Pre-China I	589397
2017-08-28	China III	1.37709e+08
2017-08-28	China IV	2.13989e+08
2017-08-28	China V	1.25463e+07
2017-08-28	China II	3.86349e+06
2017-08-28	China I	748646
2017-08-28	Pre-China I	413580
2017-08-12	China III	1.6646e+08
2017-08-12	China IV	2.43108e+08
2017-08-12	China V	1.26452e+07
2017-08-12	Pre-China I	500729
2017-08-12	China II	4.40471e+06
2017-08-12	China I	867123
2017-08-15	China I	988403
2017-08-15	China III	1.7455e+08
2017-08-15	China IV	2.47159e+08
2017-08-15	China V	1.36515e+07
2017-08-15	China II	4.7152e+06
2017-08-15	Pre-China I	524432
2017-10-17	China I	771038
2017-10-17	China II	4.19648e+06
2017-10-17	China III	1.54983e+08
2017-10-17	China IV	2.30031e+08
2017-10-17	China V	1.35121e+07
2017-10-17	Pre-China I	413735
2017-08-05	China II	4.36576e+06
2017-08-05	China III	1.65605e+08
2017-08-05	China IV	2.37205e+08
2017-08-05	China V	1.29112e+07
2017-08-05	Pre-China I	521547
2017-08-05	China I	949100
2017-09-03	China IV	2.39553e+08
2017-09-03	China III	1.62527e+08
2017-09-03	China V	1.31679e+07
2017-09-03	China I	698209
2017-09-03	China II	4.0473e+06
2017-09-03	Pre-China I	462268
2017-08-04	China III	1.6876e+08
2017-08-04	China IV	2.38617e+08
2017-08-04	China V	1.28849e+07
2017-08-04	China II	4.45076e+06
2017-08-04	China I	879631
2017-08-04	Pre-China I	520213
2017-07-28	China III	1.60286e+08
2017-07-28	China IV	2.28933e+08
2017-07-28	China V	1.31268e+07
2017-07-28	China I	913335
2017-07-28	China II	4.49993e+06
2017-07-28	Pre-China I	453026
2017-07-20	China II	4.76558e+06
2017-07-20	China III	1.78892e+08
2017-07-20	China IV	2.46575e+08
2017-07-20	China V	1.31488e+07
2017-07-20	China I	938778
2017-07-20	Pre-China I	545255
2017-08-07	China II	4.43908e+06
2017-08-07	China III	1.69012e+08
2017-08-07	China IV	2.43053e+08
2017-08-07	China V	1.29878e+07
2017-08-07	China I	920217
2017-08-07	Pre-China I	497666
2017-08-26	China III	1.72887e+08
2017-08-26	China IV	2.46648e+08
2017-08-26	China V	1.39024e+07
2017-08-26	China II	4.53391e+06
2017-08-26	Pre-China I	470122
2017-08-26	China I	802063
2017-07-19	China III	1.76711e+08
2017-07-19	China IV	2.43796e+08
2017-07-19	China V	1.30904e+07
2017-07-19	China I	967411
2017-07-19	China II	4.58863e+06
2017-07-19	Pre-China I	468106
2017-10-31	China IV	2.47455e+08
2017-10-31	China II	4.17178e+06
2017-10-31	China III	1.66091e+08
2017-10-31	China V	1.52493e+07
2017-10-31	China I	789026
2017-10-31	Pre-China I	471292
2017-07-27	China IV	2.26212e+08
2017-07-27	China III	1.61617e+08
2017-07-27	China V	1.28074e+07
2017-07-27	China II	4.47982e+06
2017-07-27	China I	847877
2017-07-27	Pre-China I	487015
2017-10-04	China III	7.1706e+07
2017-10-04	China IV	1.47392e+08
2017-10-04	China V	9.78149e+06
2017-10-04	China I	411645
2017-10-04	China II	1.81968e+06
2017-10-04	Pre-China I	205696
2017-09-17	China V	1.4205e+07
2017-09-17	China III	1.75004e+08
2017-09-17	China IV	2.51922e+08
2017-09-17	China II	4.50691e+06
2017-09-17	China I	938124
2017-09-17	Pre-China I	586158
2017-09-11	China IV	2.58046e+08
2017-09-11	China III	1.80945e+08
2017-09-11	China V	1.39792e+07
2017-09-11	China II	4.70635e+06
2017-09-11	China I	922841
2017-09-11	Pre-China I	539002
2017-08-18	China IV	2.47484e+08
2017-08-18	China III	1.72007e+08
2017-08-18	China V	1.37489e+07
2017-08-18	China I	961775
2017-08-18	China II	4.62366e+06
2017-08-18	Pre-China I	534371
2017-09-09	China IV	2.57792e+08
2017-09-09	China III	1.81152e+08
2017-09-09	China V	1.44274e+07
2017-09-09	China II	4.57329e+06
2017-09-09	China I	840193
2017-09-09	Pre-China I	497588
2017-08-19	China II	4.39801e+06
2017-08-19	China III	1.62962e+08
2017-08-19	China IV	2.39174e+08
2017-08-19	China V	1.3041e+07
2017-08-19	China I	938205
2017-08-19	Pre-China I	451406
2017-08-11	China II	4.71088e+06
2017-08-11	China III	1.77315e+08
2017-08-11	China IV	2.51608e+08
2017-08-11	China V	1.33489e+07
2017-08-11	China I	929531
2017-08-11	Pre-China I	530178
2017-09-10	China IV	2.49557e+08
2017-09-10	China III	1.72926e+08
2017-09-10	China V	1.35555e+07
2017-09-10	China II	4.3879e+06
2017-09-10	China I	813033
2017-09-10	Pre-China I	494941
2017-08-29	China IV	2.41086e+08
2017-08-29	China II	4.59043e+06
2017-08-29	China III	1.63581e+08
2017-08-29	China V	1.34898e+07
2017-08-29	China I	805345
2017-08-29	Pre-China I	496718
2017-10-18	China III	1.42105e+08
2017-10-18	China IV	2.13505e+08
2017-10-18	China V	1.22789e+07
2017-10-18	China II	3.9769e+06
2017-10-18	China I	672959
2017-10-18	Pre-China I	448512
2017-08-03	China III	1.64002e+08
2017-08-03	China IV	2.2903e+08
2017-08-03	China V	1.2126e+07
2017-08-03	China II	4.3299e+06
2017-08-03	China I	827861
2017-08-03	Pre-China I	456986
2017-08-10	China III	1.77687e+08
2017-08-10	China IV	2.53492e+08
2017-08-10	China V	1.34929e+07
2017-08-10	China I	897811
2017-08-10	China II	4.72101e+06
2017-08-10	Pre-China I	482850
2017-08-21	China I	1.01351e+06
2017-08-21	China III	1.74115e+08
2017-08-21	China IV	2.46396e+08
2017-08-21	China V	1.34659e+07
2017-08-21	China II	4.61669e+06
2017-08-21	Pre-China I	471511
2017-10-01	China III	1.29343e+08
2017-10-01	China IV	2.13638e+08
2017-10-01	China V	1.30827e+07
2017-10-01	China I	654573
2017-10-01	China II	3.32737e+06
2017-10-01	Pre-China I	358279
2017-09-01	China IV	2.48211e+08
2017-09-01	China III	1.72743e+08
2017-09-01	China V	1.38173e+07
2017-09-01	China II	4.65505e+06
2017-09-01	China I	858882
2017-09-01	Pre-China I	519837
2017-08-02	China III	1.68826e+08
2017-08-02	China IV	2.36307e+08
2017-08-02	China V	1.26389e+07
2017-08-02	China I	938568
2017-08-02	China II	4.5827e+06
2017-08-02	Pre-China I	442876
2017-09-23	China III	1.76999e+08
2017-09-23	China II	4.52032e+06
2017-09-23	China IV	2.66054e+08
2017-09-23	China V	1.56182e+07
2017-09-23	China I	934665
2017-09-23	Pre-China I	586570
2017-08-25	China II	4.91433e+06
2017-08-25	China III	1.79825e+08
2017-08-25	China IV	2.49957e+08
2017-08-25	China V	1.38768e+07
2017-08-25	China I	872811
2017-08-25	Pre-China I	495345
2017-11-14	China II	4.17523e+06
2017-11-14	China III	1.65498e+08
2017-11-14	China IV	2.54054e+08
2017-11-14	China V	1.65343e+07
2017-11-14	China I	800642
2017-11-14	Pre-China I	519516
2017-09-02	China III	1.67677e+08
2017-09-02	China II	4.38056e+06
2017-09-02	China IV	2.4229e+08
2017-09-02	China V	1.37521e+07
2017-09-02	China I	833148
2017-09-02	Pre-China I	500708
2017-11-01	China III	1.68328e+08
2017-11-01	China IV	2.48012e+08
2017-11-01	China V	1.56412e+07
2017-11-01	China I	800390
2017-11-01	China II	4.37019e+06
2017-11-01	Pre-China I	482971
2017-09-25	China III	1.7825e+08
2017-09-25	China IV	2.65041e+08
2017-09-25	China V	1.53052e+07
2017-09-25	China II	4.57427e+06
2017-09-25	China I	1.00567e+06
2017-09-25	Pre-China I	584688
2017-08-17	China II	4.63784e+06
2017-08-17	China III	1.79649e+08
2017-08-17	China IV	2.5251e+08
2017-08-17	China V	1.36804e+07
2017-08-17	China I	900067
2017-08-17	Pre-China I	550544
2017-08-24	China II	4.63499e+06
2017-08-24	China III	1.71058e+08
2017-08-24	China IV	2.39267e+08
2017-08-24	China V	1.33331e+07
2017-08-24	China I	933399
2017-08-24	Pre-China I	436938
2017-10-15	China III	1.54163e+08
2017-10-15	China IV	2.3385e+08
2017-10-15	China V	1.32809e+07
2017-10-15	China II	3.95373e+06
2017-10-15	China I	692445
2017-10-15	Pre-China I	399565
2017-09-04	China II	4.31431e+06
2017-09-04	China III	1.65748e+08
2017-09-04	China IV	2.44128e+08
2017-09-04	China V	1.34722e+07
2017-09-04	Pre-China I	493137
2017-09-04	China I	762624
2017-09-12	China III	1.89363e+08
2017-09-12	China IV	2.66468e+08
2017-09-12	China V	1.45157e+07
2017-09-12	China II	5.00592e+06
2017-09-12	China I	950045
2017-09-12	Pre-China I	558203
2017-09-15	China IV	2.63542e+08
2017-09-15	China III	1.88543e+08
2017-09-15	China V	1.4565e+07
2017-09-15	China II	5.02336e+06
2017-09-15	China I	996801
2017-09-15	Pre-China I	559025
2017-09-24	China I	901822
2017-09-24	China II	4.36048e+06
2017-09-24	China III	1.7261e+08
2017-09-24	China IV	2.59881e+08
2017-09-24	China V	1.48977e+07
2017-09-24	Pre-China I	571658
2017-09-08	China II	4.82545e+06
2017-09-08	China III	1.8193e+08
2017-09-08	China IV	2.57916e+08
2017-09-08	China V	1.40093e+07
2017-09-08	China I	791142
2017-09-08	Pre-China I	556121
2017-10-07	China II	3.08664e+06
2017-10-07	China III	1.20746e+08
2017-10-07	China IV	2.12513e+08
2017-10-07	China V	1.25283e+07
2017-10-07	China I	578667
2017-10-07	Pre-China I	389905
2017-09-16	China III	1.80521e+08
2017-09-16	China IV	2.57684e+08
2017-09-16	China V	1.42134e+07
2017-09-16	China I	953717
2017-09-16	China II	4.61179e+06
2017-09-16	Pre-China I	567168
2017-08-16	China III	1.75722e+08
2017-08-16	China IV	2.46397e+08
2017-08-16	China V	1.35162e+07
2017-08-16	China II	4.76555e+06
2017-08-16	China I	924743
2017-08-16	Pre-China I	541492
2017-09-07	China III	1.80165e+08
2017-09-07	China IV	2.56443e+08
2017-09-07	China V	1.42101e+07
2017-09-07	China II	4.78309e+06
2017-09-07	China I	892692
2017-09-07	Pre-China I	533806
2017-11-28	China III	1.42195e+08
2017-11-28	China IV	2.23989e+08
2017-11-28	China V	1.42197e+07
2017-11-28	China I	740637
2017-11-28	China II	3.52199e+06
2017-11-28	Pre-China I	497596
2017-10-29	China IV	2.39669e+08
2017-10-29	China III	1.62918e+08
2017-10-29	China V	1.43128e+07
2017-10-29	China II	4.13736e+06
2017-10-29	China I	733748
2017-10-29	Pre-China I	426831
2017-08-31	China III	1.74043e+08
2017-08-31	China IV	2.49924e+08
2017-08-31	China V	1.39975e+07
2017-08-31	China I	816761
2017-08-31	China II	4.69418e+06
2017-08-31	Pre-China I	496182
2017-11-15	China III	1.65138e+08
2017-11-15	China IV	2.49816e+08
2017-11-15	China V	1.61678e+07
2017-11-15	China II	4.19234e+06
2017-11-15	China I	791077
2017-11-15	Pre-China I	477993
2017-09-18	China I	958759
2017-09-18	China III	1.81746e+08
2017-09-18	China IV	2.60811e+08
2017-09-18	China V	1.47799e+07
2017-09-18	China II	4.77526e+06
2017-09-18	Pre-China I	547876
2017-10-09	China II	2.50389e+06
2017-10-09	China III	9.12775e+07
2017-10-09	China IV	1.74065e+08
2017-10-09	China V	1.07215e+07
2017-10-09	China I	444519
2017-10-09	Pre-China I	275705
2017-09-29	China IV	2.69945e+08
2017-09-29	China I	982824
2017-09-29	China III	1.85436e+08
2017-09-29	China V	1.64103e+07
2017-09-29	China II	4.63381e+06
2017-09-29	Pre-China I	589342
2017-09-22	China I	937574
2017-09-22	China II	4.48842e+06
2017-09-22	China III	1.76498e+08
2017-09-22	China IV	2.62635e+08
2017-09-22	China V	1.55194e+07
2017-09-22	Pre-China I	582928
2017-09-26	China III	1.80843e+08
2017-09-26	China IV	2.65015e+08
2017-09-26	China V	1.56272e+07
2017-09-26	China I	970311
2017-09-26	China II	4.7834e+06
2017-09-26	Pre-China I	548664
2017-10-08	China II	2.87515e+06
2017-10-08	China III	1.06573e+08
2017-10-08	China IV	1.97337e+08
2017-10-08	China V	1.18583e+07
2017-10-08	China I	544168
2017-10-08	Pre-China I	327135
2017-10-21	China III	1.39003e+08
2017-10-21	China IV	1.99596e+08
2017-10-21	China V	1.07225e+07
2017-10-21	China II	3.55895e+06
2017-10-21	China I	658886
2017-10-21	Pre-China I	359019
2017-09-30	China II	4.30185e+06
2017-09-30	China III	1.71734e+08
2017-09-30	China IV	2.58482e+08
2017-09-30	China V	1.57788e+07
2017-09-30	China I	864768
2017-09-30	Pre-China I	522655
2017-11-12	China III	1.56183e+08
2017-11-12	China IV	2.45531e+08
2017-11-12	China V	1.59771e+07
2017-11-12	China I	659658
2017-11-12	China II	3.89369e+06
2017-11-12	Pre-China I	472573
2017-09-21	China III	1.78892e+08
2017-09-21	China IV	2.61435e+08
2017-09-21	China V	1.51065e+07
2017-09-21	China I	952888
2017-09-21	China II	4.5878e+06
2017-09-21	Pre-China I	572000
2017-12-12	Pre-China I	372518
2017-12-12	China II	3.12854e+06
2017-12-12	China III	1.28956e+08
2017-12-12	China IV	2.01295e+08
2017-12-12	China V	1.23246e+07
2017-12-12	China I	615340
2017-09-14	China III	1.94836e+08
2017-09-14	China IV	2.70807e+08
2017-09-14	China V	1.47015e+07
2017-09-14	China II	5.17569e+06
2017-09-14	China I	997150
2017-09-14	Pre-China I	618362
2017-08-30	China III	1.69807e+08
2017-08-30	China IV	2.47e+08
2017-08-30	China V	1.37002e+07
2017-08-30	China II	4.56054e+06
2017-08-30	China I	792961
2017-08-30	Pre-China I	430589
2017-10-02	China I	504246
2017-10-02	China III	1.1358e+08
2017-10-02	China IV	1.98746e+08
2017-10-02	China V	1.23252e+07
2017-10-02	China II	2.98684e+06
2017-10-02	Pre-China I	299239
2017-11-29	China III	1.45495e+08
2017-11-29	China IV	2.31271e+08
2017-11-29	China V	1.42964e+07
2017-11-29	China II	3.71365e+06
2017-11-29	China I	693961
2017-11-29	Pre-China I	457157
2017-10-23	China I	660641
2017-10-23	China II	3.83859e+06
2017-10-23	China III	1.47746e+08
2017-10-23	China IV	2.18193e+08
2017-10-23	China V	1.16163e+07
2017-10-23	Pre-China I	381785
2017-10-13	China III	1.67177e+08
2017-10-13	China IV	2.45897e+08
2017-10-13	China V	1.4572e+07
2017-10-13	China II	4.39912e+06
2017-10-13	China I	875216
2017-10-13	Pre-China I	489100
2017-10-06	China III	1.21069e+08
2017-10-06	China IV	2.07764e+08
2017-10-06	China V	1.24021e+07
2017-10-06	China II	2.97429e+06
2017-10-06	China I	600266
2017-10-06	Pre-China I	282980
2017-11-04	China III	1.48852e+08
2017-11-04	China IV	2.22618e+08
2017-11-04	China V	1.25086e+07
2017-11-04	Pre-China I	378228
2017-11-04	China I	580817
2017-11-04	China II	3.6395e+06
2017-10-22	China III	1.44003e+08
2017-10-22	China IV	2.11023e+08
2017-10-22	China V	1.14118e+07
2017-10-22	China II	3.69904e+06
2017-10-22	China I	660226
2017-10-22	Pre-China I	366677
2017-10-10	China III	9.68212e+07
2017-10-10	China IV	1.78808e+08
2017-10-10	China V	1.17618e+07
2017-10-10	China II	2.69687e+06
2017-10-10	China I	496227
2017-10-10	Pre-China I	287725
2017-10-14	China I	800028
2017-10-14	China III	1.65896e+08
2017-10-14	China IV	2.47016e+08
2017-10-14	China V	1.42682e+07
2017-10-14	China II	4.1854e+06
2017-10-14	Pre-China I	428842
2017-11-26	China III	1.3299e+08
2017-11-26	China IV	2.15999e+08
2017-11-26	China V	1.37485e+07
2017-11-26	China I	640559
2017-11-26	China II	3.1281e+06
2017-11-26	Pre-China I	388620
2017-10-05	China III	9.59783e+07
2017-10-05	China IV	1.7745e+08
2017-10-05	China V	1.04987e+07
2017-10-05	China II	2.40193e+06
2017-10-05	Pre-China I	262227
2017-10-05	China I	475796
2017-12-26	China III	1.41908e+08
2017-12-26	China IV	2.36142e+08
2017-12-26	China V	1.26227e+07
2017-12-26	China II	3.48331e+06
2017-12-26	China I	660695
2017-12-26	Pre-China I	460784
2017-10-16	China II	4.19138e+06
2017-10-16	China III	1.61416e+08
2017-10-16	China IV	2.3977e+08
2017-10-16	China V	1.3988e+07
2017-10-16	China I	812371
2017-10-16	Pre-China I	376204
2017-09-13	China II	5.05484e+06
2017-09-13	China III	1.94367e+08
2017-09-13	China IV	2.69149e+08
2017-09-13	China V	1.48497e+07
2017-09-13	China I	983312
2017-09-13	Pre-China I	668198
2017-09-28	China III	1.87033e+08
2017-09-28	China IV	2.70722e+08
2017-09-28	China V	1.62016e+07
2017-09-28	China II	4.89612e+06
2017-09-28	China I	999812
2017-09-28	Pre-China I	563339
2017-12-13	China IV	1.94884e+08
2017-12-13	China III	1.27324e+08
2017-12-13	China V	1.22119e+07
2017-12-13	China II	3.16503e+06
2017-12-13	China I	563498
2017-12-13	Pre-China I	358639
2017-11-06	China III	1.43297e+08
2017-11-06	China IV	2.20609e+08
2017-11-06	China V	1.19143e+07
2017-11-06	China II	3.43302e+06
2017-11-06	China I	554919
2017-11-06	Pre-China I	403439
2017-10-20	China III	1.37295e+08
2017-10-20	China IV	1.95801e+08
2017-10-20	China V	1.12837e+07
2017-10-20	China II	3.6461e+06
2017-10-20	China I	687226
2017-10-20	Pre-China I	396962
2017-10-27	China III	1.37923e+08
2017-10-27	China IV	2.01024e+08
2017-10-27	China V	1.21009e+07
2017-10-27	China II	3.71029e+06
2017-10-27	China I	665544
2017-10-27	Pre-China I	384238
2017-11-18	China III	1.36828e+08
2017-11-18	China IV	2.23825e+08
2017-11-18	China V	1.49406e+07
2017-11-18	China II	3.45848e+06
2017-11-18	China I	708181
2017-11-18	Pre-China I	400333
2017-11-05	China II	3.45918e+06
2017-11-05	China III	1.42823e+08
2017-11-05	China IV	2.20434e+08
2017-11-05	China V	1.16621e+07
2017-11-05	China I	544371
2017-11-05	Pre-China I	348060
2017-10-19	China III	1.41298e+08
2017-10-19	China IV	2.03851e+08
2017-10-19	China V	1.1653e+07
2017-10-19	China II	3.72631e+06
2017-10-19	China I	717032
2017-10-19	Pre-China I	388406
2017-10-24	China III	1.53199e+08
2017-10-24	China IV	2.24573e+08
2017-10-24	China V	1.25389e+07
2017-10-24	China II	3.94277e+06
2017-10-24	China I	692983
2017-10-24	Pre-China I	453473
2017-10-28	China IV	2.19996e+08
2017-10-28	China II	3.84055e+06
2017-10-28	China III	1.49368e+08
2017-10-28	China V	1.32127e+07
2017-10-28	China I	667885
2017-10-28	Pre-China I	404998
2017-12-10	China III	1.15768e+08
2017-12-10	China II	2.68209e+06
2017-12-10	China IV	1.85855e+08
2017-12-10	China V	1.061e+07
2017-12-10	China I	468814
2017-12-10	Pre-China I	366541
2017-10-12	China III	1.61616e+08
2017-10-12	China IV	2.40184e+08
2017-10-12	China V	1.40116e+07
2017-10-12	China II	4.20461e+06
2017-10-12	China I	783591
2017-10-12	Pre-China I	461347
2017-11-03	China III	1.6259e+08
2017-11-03	China IV	2.40621e+08
2017-11-03	China V	1.55265e+07
2017-11-03	China II	4.14952e+06
2017-11-03	China I	805098
2017-11-03	Pre-China I	456939
2017-12-27	China V	1.28809e+07
2017-12-27	China III	1.43132e+08
2017-12-27	China IV	2.37188e+08
2017-12-27	China II	3.31948e+06
2017-12-27	China I	690430
2017-12-27	Pre-China I	486430
2017-10-30	China III	1.66583e+08
2017-10-30	China I	764412
2017-10-30	China IV	2.47937e+08
2017-10-30	China V	1.48819e+07
2017-10-30	China II	4.24556e+06
2017-10-30	Pre-China I	481833
2017-09-27	China III	1.83297e+08
2017-09-27	China IV	2.70111e+08
2017-09-27	China V	1.58954e+07
2017-09-27	China I	990127
2017-09-27	China II	4.90416e+06
2017-09-27	Pre-China I	618887
2017-11-10	China III	1.6625e+08
2017-11-10	China IV	2.49991e+08
2017-11-10	China V	1.61766e+07
2017-11-10	China II	4.21631e+06
2017-11-10	China I	862968
2017-11-10	Pre-China I	490039
2017-11-20	China IV	2.3047e+08
2017-11-20	China III	1.44599e+08
2017-11-20	China V	1.47917e+07
2017-11-20	China I	700512
2017-11-20	China II	3.50036e+06
2017-11-20	Pre-China I	444245
2017-11-02	China I	786376
2017-11-02	China III	1.67346e+08
2017-11-02	China IV	2.47209e+08
2017-11-02	China V	1.52426e+07
2017-11-02	China II	4.22671e+06
2017-11-02	Pre-China I	515952
2017-11-07	China III	1.48272e+08
2017-11-07	China IV	2.24325e+08
2017-11-07	China V	1.25399e+07
2017-11-07	China I	645099
2017-11-07	China II	3.6527e+06
2017-11-07	Pre-China I	378235
2017-12-24	China III	1.2631e+08
2017-12-24	China IV	2.10402e+08
2017-12-24	China V	1.10785e+07
2017-12-24	China I	679238
2017-12-24	China II	3.17725e+06
2017-12-24	Pre-China I	487574
2017-12-02	China II	3.21729e+06
2017-12-02	China III	1.30802e+08
2017-12-02	China IV	2.15215e+08
2017-12-02	China V	1.2827e+07
2017-12-02	China I	590041
2017-12-02	Pre-China I	416269
2017-11-11	China II	3.99242e+06
2017-11-11	China III	1.61701e+08
2017-11-11	China IV	2.49914e+08
2017-11-11	China V	1.63324e+07
2017-11-11	China I	769646
2017-11-11	Pre-China I	465638
2017-10-26	China IV	2.08285e+08
2017-10-26	China II	3.94781e+06
2017-10-26	China III	1.43954e+08
2017-10-26	China V	1.23982e+07
2017-10-26	China I	718987
2017-10-26	Pre-China I	385157
2017-11-19	China II	3.41136e+06
2017-11-19	China III	1.3987e+08
2017-11-19	China IV	2.26006e+08
2017-11-19	China V	1.4375e+07
2017-11-19	China I	654668
2017-11-19	Pre-China I	383636
2017-11-17	China III	1.54975e+08
2017-11-17	China IV	2.4029e+08
2017-11-17	China V	1.56819e+07
2017-11-17	China I	731171
2017-11-17	China II	3.85918e+06
2017-11-17	Pre-China I	488392
2017-11-13	China III	1.59654e+08
2017-11-13	China IV	2.48318e+08
2017-11-13	China V	1.62745e+07
2017-11-13	China II	3.91993e+06
2017-11-13	China I	795999
2017-11-13	Pre-China I	477108
2017-10-11	China III	1.39199e+08
2017-10-11	China IV	2.20202e+08
2017-10-11	China V	1.30673e+07
2017-10-11	China II	3.74109e+06
2017-10-11	China I	713403
2017-10-11	Pre-China I	401131
2017-11-24	China II	3.82769e+06
2017-11-24	China III	1.48867e+08
2017-11-24	China IV	2.34048e+08
2017-11-24	China V	1.5561e+07
2017-11-24	China I	754698
2017-11-24	Pre-China I	451769
2017-11-16	China III	1.62051e+08
2017-11-16	China IV	2.46856e+08
2017-11-16	China V	1.60039e+07
2017-11-16	China II	4.04576e+06
2017-11-16	China I	827729
2017-11-16	Pre-China I	448959
2017-11-09	China III	1.69226e+08
2017-11-09	China IV	2.54278e+08
2017-11-09	China V	1.62086e+07
2017-11-09	China I	780223
2017-11-09	China II	4.37439e+06
2017-11-09	Pre-China I	480172
2017-11-25	China II	3.50684e+06
[truncated: 2,381 more rows]

## Sheet: Fig. 2.a
County	Pollutant	NOx_emission_by_top-down_method(Mg/year)	NOx_emission_by_TrackATruck_method(Mg/year)
Hedongqu	NOx	639.639	73.6181
Weixian	NOx	231.788	218.404
Damingxian	NOx	307.786	593.581
Chengan	NOx	212.601	135.609
Shexian	NOx	322.382	857.303
Hanshanqu	NOx	18.1306	33.0794
Guangping	NOx	271.576	223.514
Fuxingqu	NOx	0	12.0507
Quzhouxian	NOx	119.39	354.338
Qiuxian	NOx	6.61481	128.22
Jizexian	NOx	157.2	136.423
Linxixian	NOx	74.9311	268.707
Shahe	NOx	286.151	790.682
Guangzongxian	NOx	50.9633	187.209
Weixian	NOx	76.163	1199.6
Nanhexian	NOx	65.7663	375.489
Qinghexian	NOx	165.434	334.746
Qiaoxiqu1	NOx	168.604	153.386
Qiaoxiqu2	NOx	1232.72	328.066
Pingxiangxian	NOx	67.6536	283.529
Xingtaixian	NOx	108.481	1625.3
Qiaodong	NOx	236.843	36.4143
Guchengxian	NOx	155.218	96.0235
Renxian	NOx	55.8251	304.229
Nangong	NOx	97.9289	1168.76
Juluxian	NOx	75.1603	526.801
Neiqiuxian	NOx	83.6552	456.741
Longyaoxian	NOx	83.5853	383.634
Zaoqiangxian	NOx	214.356	355.876
Jizhouqu	NOx	166.266	753.59
Linchengxian	NOx	106.876	346.949
Xinhexian	NOx	33.4601	268.649
Baixiangxian	NOx	31.2848	203.814
Ningjinxian	NOx	261.073	742.732
Zanhuangxian	NOx	153.394	256.449
Jingxian	NOx	220.081	575.881
Wuqiaoxian	NOx	23.5245	514.791
Gaoyixian	NOx	232.416	518.248
Taochengxian	NOx	92.6654	989.213
Zhaoxian	NOx	655.412	457.165
Wuyixian	NOx	166.051	898.771
Yuanshixian	NOx	1446.07	519.873
Jingxingxian	NOx	288.195	1082.75
Shenzhou	NOx	224.289	1203
Dongguangxian	NOx	52.2766	588.143
Fuchengxian	NOx	179.392	227.012
Luanchengxian	NOx	355.591	740.884
Jinzhou	NOx	369.815	671.795
Nanpixian	NOx	104.553	583.682
Yanshanxian	NOx	104.553	444.427
Gaochengqu	NOx	1199.53	1368.79
Luquanqu	NOx	845.993	1487.59
Wuqiangxian	NOx	96.1923	706.633
Botou	NOx	305.818	961.898
Haixingxian	NOx	107.167	667.396
Mengcung Hui Autonomous County	NOx	26.1383	131.083
Yuhuaqu	NOx	1236.45	160.046
Jingxing mining	NOx	42.6709	74.3795
Changanqu	NOx	1724.52	556.308
Wujixian	NOx	293.955	288.83
Xianxian	NOx	146.375	1456.98
Raoyangxian	NOx	93.1968	491.057
Cangxian	NOx	146.375	2694.06
Anpingxian	NOx	109.475	357.892
Zhengdingxian	NOx	625.84	566.085
Shenzexian	NOx	80.6006	252.784
Pingshanxian	NOx	162.691	663.115
Huanghua	NOx	556.746	2620.35
Yunhequ	NOx	167.285	200.031
Anguo	NOx	1258.35	249.265
Lingshouxian	NOx	369.815	386.922
Xinle	NOx	915.717	448.168
Suningxian	NOx	94.0979	488.441
Boyexian	NOx	804.056	117.639
Hejian	NOx	313.66	1265.55
Lixian	NOx	1728.78	323.592
Xingtangxian	NOx	316.085	710.286
Qingxian	NOx	206.493	1158.31
Dachengxian	NOx	132.821	770.654
Quyangxian	NOx	2005.81	683.489
Gaoyangxian	NOx	1390.66	879.436
Wangduxian	NOx	961.214	243.054
Qingyuanqu	NOx	3283.69	975.782
Renqiu	NOx	128.078	1032.52
Binhaixinqu	NOx	4512.71	6835.57
Jinghaiqu	NOx	2748.16	2339.81
Tangxian	NOx	1673.98	1022.76
Fupingxian	NOx	628.409	1585.94
Manchengqu	NOx	1522.98	665.686
Anxinxian	NOx	991.992	82.1364
Wenanxian	NOx	161.797	817.247
Shunpingxian	NOx	1030.02	398.886
Jingxiuqu	NOx	5350.63	276.011
Xiqingqu	NOx	2590.11	1960.54
Jinanqu	NOx	1807.71	1043.72
Xushuiqu	NOx	2544.61	698.549
Caofeidianqu	NOx	929.758	2281.89
Xiongxian	NOx	1894.01	602.645
Rongchengxian	NOx	1232.24	227.669
Bazhou	NOx	235.862	1537.54
Dongli	NOx	2229.15	1645.4
Laotingxian	NOx	1445.09	2950.75
Laiyuanxian	NOx	680.521	1066.37
Yixian	NOx	1522.73	709.385
Hexiqu	NOx	609.72	61.3759
Nankaiqu	NOx	502.743	87.9309
Dingxingxian	NOx	1706.42	519.406
Gaobeidian	NOx	2502.41	470.339
Hepingqu	NOx	263.098	1.27727
yongqing	NOx	121.931	335.541
Guanxian	NOx	155.946	908.595
Wuqingqu	NOx	3500.76	2909.8
Anciqu	NOx	154.518	343.156
Hongqiaoqu	NOx	325.172	22.4501
Hebeiqu	NOx	566.808	66.4218
Fengnanqu	NOx	929.758	3415.07
Beichenqu	NOx	2093.29	1795.17
Ninghequ	NOx	2173.61	1093.65
Luannanxian	NOx	1277.23	1629.19
Laishuixian	NOx	1263.97	671.708
Baodiqu	NOx	2483.55	1213.91
Zhuozhou	NOx	3472.47	756.723
Xinhuaqu	NOx	850.641	312.797
Xinhuaqu	NOx	130.692	315.92
Daxingqu	NOx	421.132	1620.27
Guangyangqu	NOx	291.805	371.889
Lunanqu	NOx	929.758	660.451
Fangshanqu	NOx	220.801	486.146
Yutianxian	NOx	1282.98	2240.76
Fengrunqu	NOx	929.758	3002.03
Kaipingqu	NOx	929.758	1232.92
Guyequ	NOx	929.758	649.205
Lubeiqu	NOx	929.758	330.8
Luanxian	NOx	1737.57	2701.54
Tongzhouqu	NOx	458.536	2142.25
Xianghexian	NOx	115.857	354.587
Fengtaiqu	NOx	208.018	356.34
Ji states	NOx	2022.09	798.596
Chaoyangqu	NOx	445.578	1048.54
Mentougouqu	NOx	74.2543	54.422
Sanhe	NOx	187.459	383.813
Dachang Hui Autonomous County	NOx	56.319	71.9925
Dongchengqu	NOx	36.5956	12.1612
Qian 'an	NOx	2416.48	2270.74
Xichengqu	NOx	59.9774	15.7362
Shijingshanqu	NOx	46.2869	86.0203
Haidianqu	NOx	226.281	276.88
Zunhua	NOx	2431.85	1015.56
Qianxixian	NOx	1280.85	574.869
Shunyiqu	NOx	443.961	1712.68
Pingguqu	NOx	87.086	369.98
Changpingqu	NOx	325.324	1173.66
Miyunqu	NOx	252.67	462.987
Huairouqu	NOx	87.1807	202.581
Yanqingqu	NOx	99.0195	717.06

## Sheet: Fig. 3.a
Method	Pearson_coorelation	Proxies
M1	0.0522359	Population
M2	0.411392	Road network
M3	0.0501784	Population and road newtork
M4-1	0.465887	Road network and VKT allocation
M4-2	0.451746	Road network and VKT allocation
M4-3	0.474072	Road network and VKT allocation
M4-4	0.474072	Road network and VKT allocation

[truncated: 12 more sheets: Fig. 4.a, Fig. 4.b, Fig. 4.c, Fig. 4.d, Fig. 4.e, Fig. 4.f, Fig. 5.a, Fig. 5.b, Fig. 5.c, Fig. 5.d, Fig. 6.e, Fig. 8]
